# Supplementary material for: CodLncScape Provides a Self‐Enriching Framework for the Systematic Collection and Exploration of Coding LncRNAs
Source: Adv Sci (Weinh). 2024 Apr 11;11(22):2400009. doi: 10.1002/advs.202400009 (PMC11165466; doi:10.1002/advs.202400009)
Supplement: Supplementary file 2 — Supporting Information [file ADVS-11-2400009-s006.xlsx]

## Sheet: Subtype of BRCA
PAM50Call_RNAseq
	Basal	Her2	LumA	LumB	Normal	unknown
cluster 0	7	63	420	194	20	205
cluster 1	133	3	0	0	3	50
PAM50_mRNA_nature2012
	Basal-like	HER2-enriched	Luminal A	Luminal B	Normal-like	unknown
cluster 0	8	55	229	126	7	484
cluster 1	89	2	2	0	0	96
