# Supplementary material for: CodLncScape Provides a Self‐Enriching Framework for the Systematic Collection and Exploration of Coding LncRNAs
Source: Adv Sci (Weinh). 2024 Apr 11;11(22):2400009. doi: 10.1002/advs.202400009 (PMC11165466; doi:10.1002/advs.202400009)
Supplement: Supplementary file 3 — Supporting Information [file ADVS-11-2400009-s005.xlsx]

## Sheet: Score of ESCA and CESC
SampleID	Tumor Type	Prediction	True_Label
TCGA-ZR-A9CJ-01	ESCA	0.313697	0
TCGA-JX-A3PZ-01	CESC	0.893652	1
TCGA-C5-A7X3-01	CESC	0.843161	1
TCGA-C5-A8YT-01	CESC	0.262963	1
TCGA-V5-AASW-01	ESCA	0.261848	0
TCGA-BI-A0VR-01	CESC	0.893652	1
TCGA-L5-A8NF-01	ESCA	0.261848	0
TCGA-ZJ-AAXB-01	CESC	0.806977	0
TCGA-VS-A9V3-01	CESC	0.893652	1
TCGA-LN-A4A9-01	ESCA	0.843143	1
TCGA-C5-A7UI-01	CESC	0.893652	1
TCGA-EA-A556-01	CESC	0.359944	0
TCGA-MY-A5BF-01	CESC	0.893652	1
TCGA-RE-A7BO-01	ESCA	0.261848	0
TCGA-C5-A7CH-01	CESC	0.893652	1
TCGA-VR-A8EX-01	ESCA	0.893652	1
TCGA-Q1-A73O-01	CESC	0.893652	1
TCGA-MY-A5BE-01	CESC	0.893652	1
TCGA-C5-A1M5-01	CESC	0.892998	1
TCGA-MA-AA3Z-01	CESC	0.893652	1
TCGA-L5-A4OP-01	ESCA	0.261848	0
TCGA-L5-A8NK-01	ESCA	0.893652	1
TCGA-VR-A8Q7-01	ESCA	0.893652	1
TCGA-DG-A2KM-01	CESC	0.893652	1
TCGA-FU-A3HY-01	CESC	0.893652	1
TCGA-C5-A1BN-01	CESC	0.893652	1
TCGA-JY-A93E-01	ESCA	0.261848	0
TCGA-IR-A3LI-01	CESC	0.595255	0
TCGA-XS-A8TJ-01	CESC	0.893652	1
TCGA-L7-A6VZ-01	ESCA	0.262963	0
TCGA-DG-A2KL-01	CESC	0.893652	1
TCGA-ZJ-AAXA-01	CESC	0.893652	1
TCGA-JW-A5VG-01	CESC	0.893652	1
TCGA-IG-A3I8-01	ESCA	0.7896	1
TCGA-VR-AA4G-01	ESCA	0.893652	1
TCGA-Z6-A9VB-01	ESCA	0.893652	1
TCGA-EA-A5ZD-01	CESC	0.893652	1
TCGA-L5-A88Z-01	ESCA	0.893652	1
TCGA-EK-A2RB-01	CESC	0.893652	1
TCGA-C5-A2LX-01	CESC	0.893652	1
TCGA-C5-A7UE-01	CESC	0.893652	1
TCGA-L5-A4OO-01	ESCA	0.261848	0
TCGA-R6-A6XQ-01	ESCA	0.359944	0
TCGA-VS-A9UH-01	CESC	0.893652	1
TCGA-MA-AA41-01	CESC	0.893652	1
TCGA-L7-A56G-01	ESCA	0.893652	1
TCGA-LN-A49K-01	ESCA	0.893652	1
TCGA-V5-A7RC-01	ESCA	0.893652	1
TCGA-EA-A3QE-01	CESC	0.893652	1
TCGA-FU-A3TQ-01	CESC	0.893652	1
TCGA-FU-A40J-01	CESC	0.335839	0
TCGA-2H-A9GQ-01	ESCA	0.83719	0
TCGA-FU-A3EO-01	CESC	0.298933	0
TCGA-VS-A9UD-01	CESC	0.340111	1
TCGA-VS-A9UV-01	CESC	0.893652	1
TCGA-Q1-A73R-01	CESC	0.290136	0
TCGA-LN-A4A2-01	ESCA	0.893652	1
TCGA-2H-A9GJ-01	ESCA	0.261848	0
TCGA-V5-AASV-01	ESCA	0.865645	1
TCGA-VS-A8EH-01	CESC	0.893652	1
TCGA-RA-A741-01	CESC	0.893652	1
TCGA-MA-AA3Y-01	CESC	0.893652	1
TCGA-JY-A93D-01	ESCA	0.262963	0
TCGA-R6-A6KZ-01	ESCA	0.261848	0
TCGA-LP-A4AW-01	CESC	0.893652	1
TCGA-VS-A9U6-01	CESC	0.893652	1
TCGA-Q9-A6FU-01	ESCA	0.893652	1
TCGA-IG-A3YB-01	ESCA	0.859536	1
TCGA-EK-A2RM-01	CESC	0.339769	1
TCGA-VS-A8QF-01	CESC	0.893652	1
TCGA-L5-A8NJ-01	ESCA	0.261848	0
TCGA-LN-A5U6-01	ESCA	0.893652	1
TCGA-LP-A5U2-01	CESC	0.893652	0
TCGA-LN-A49P-01	ESCA	0.893652	1
TCGA-IG-A6QS-01	ESCA	0.893652	1
TCGA-EA-A97N-01	CESC	0.892998	1
TCGA-2H-A9GL-01	ESCA	0.266894	0
TCGA-EX-A8YF-01	CESC	0.835508	1
TCGA-L5-A891-01	ESCA	0.73143	0
TCGA-EK-A2PI-01	CESC	0.893652	1
TCGA-R6-A6Y2-01	ESCA	0.4853	0
TCGA-C5-A2LV-01	CESC	0.893652	1
TCGA-VS-A9UB-01	CESC	0.672516	1
TCGA-HG-A2PA-01	CESC	0.893652	1
TCGA-L5-A8NL-01	ESCA	0.314038	0
TCGA-ZJ-AAX4-01	CESC	0.893652	1
TCGA-JY-A938-01	ESCA	0.270225	0
TCGA-EK-A2R8-01	CESC	0.893652	1
TCGA-VR-AA7D-01	ESCA	0.893652	1
TCGA-L5-A8NG-01	ESCA	0.261848	0
TCGA-VS-A9V2-01	CESC	0.893652	1
TCGA-LN-A49M-01	ESCA	0.893652	1
TCGA-DS-A0VK-01	CESC	0.893652	1
TCGA-L5-A4OT-01	ESCA	0.261848	0
TCGA-C5-A8YQ-01	CESC	0.893652	1
TCGA-EX-A69L-01	CESC	0.893652	1
TCGA-C5-A1M9-01	CESC	0.277907	0
TCGA-EA-A3HR-01	CESC	0.893652	1

## Sheet: SHAP value of ESCA and CESC
Edge	Mean |SHAP|
TINCR_vs_LBX2-AS1	0.124052
CASC2_vs_ATP2A1-AS1	0.0308217
LINC01503_vs_HOXA11-AS	0.0286745
LINC01503_vs_LA16c-380H5.5	0.0282139
LINC00471_vs_HOXB-AS3	0.0212273
LINC01116_vs_HOXB-AS3	0.0149687
HOXB-AS3_vs_LINC01503	0.0136756
HAND2-AS1_vs_VPS9D1-AS1	0.0136035
LINC01291_vs_LINC00649	0.00671623
LINC01560_vs_FBXL19-AS1	0.00593687
SOX2-OT_vs_RP11-689K5.3	0.00496324
TINCR_vs_LA16c-380H5.5	0.00486895
HOXB-AS3_vs_CECR7	0.00475799
LINC00278_vs_SOX2-OT	0.00459115
MIR99AHG_vs_HCG11	0.0042789
LBX2-AS1_vs_ZSCAN16-AS1	0.00412587
KDM4A-AS1_vs_ZNF790-AS1	0.00229074
LINC00467_vs_IDI2-AS1	0.00216099
LINC00467_vs_LBX2-AS1	0.00197572
LINC00467_vs_CASC2	0.0016272
LINC01116_vs_LA16c-380H5.5	0.00158739
LINC00467_vs_MALAT1	0.00152488
LINC00471_vs_MYLK-AS1	0.00142749
MIR7-3HG_vs_LINC01004	0.00118947
ZSCAN16-AS1_vs_BANCR	0.00109107
RGMB-AS1_vs_ATP2A1-AS1	0.000947724
LINC01116_vs_LINC00839	0.000760727
AC022007.5_vs_THAP7-AS1	0.000732081
LINC00467_vs_RP11-128M1.1	0.000604787
LINC00467_vs_SERTAD4-AS1	0.00058718
LINC01116_vs_CASC2	0.000457048
RP11-539I5.1_vs_HOXA-AS2	0.000448658
LINC00467_vs_ZSCAN16-AS1	0.000405493
LINC01560_vs_SERTAD4-AS1	0.000329368
LINC01116_vs_RP11-429J17.8	0.000326787
PAXIP1-AS2_vs_KDM4A-AS1	0.000320949
AC093323.3_vs_MALAT1	0.00030874
LINC00467_vs_LINC00839	0.000272031
LINC00467_vs_DHRS4-AS1	0.00026237
LINC01116_vs_LINC00887	0.000206673
CTA-292E10.6_vs_MIR646HG	0.000188826
PSMG3-AS1_vs_LINC00649	0.000161457
HCG11_vs_LINC01186	0.000159122
LINC00467_vs_LINC01116	0.00014103
LINC00467_vs_LINC01508	0.000136589
RP11-128M1.1_vs_RP11-435O5.2	0.000133079
EMX2OS_vs_SOX2-OT	8.99051e-05
LINC-PINT_vs_LINC00526	6.28429e-05
MYLK-AS1_vs_FBXL19-AS1	5.44272e-05
LINC00467_vs_AC093323.3	1.64865e-05
LINC00467_vs_C1RL-AS1	1.18392e-05
RP11-295G20.2_vs_SCAMP1-AS1	0
MYCNOS_vs_LINC00649	0
MYCNOS_vs_MYLK-AS1	0
MYCNOS_vs_KMT2E-AS1	0
MYCNOS_vs_PDZRN3-AS1	0
RP11-295G20.2_vs_OLMALINC	0
RP11-295G20.2_vs_ASH1L-AS1	0
MYCNOS_vs_HOXA11-AS	0
RP11-295G20.2_vs_KDM4A-AS1	0
RP11-295G20.2_vs_MIR155HG	0
MYCNOS_vs_LINC00881	0
MYCNOS_vs_SOX2-OT	0
RP11-295G20.2_vs_MAPKAPK5-AS1	0
MYCNOS_vs_RP11-435O5.2	0
MYCNOS_vs_ZNF503-AS2	0
MYCNOS_vs_CECR7	0
MYCNOS_vs_MIATNB	0
MYCNOS_vs_HAND2-AS1	0
MYCNOS_vs_NIFK-AS1	0
RP11-295G20.2_vs_LINC01186	0
MYCNOS_vs_LINC01186	0
MYCNOS_vs_KDM4A-AS1	0
MYCNOS_vs_ASH1L-AS1	0
RP11-295G20.2_vs_NIFK-AS1	0
MYCNOS_vs_OLMALINC	0
RP11-295G20.2_vs_HAND2-AS1	0
MYCNOS_vs_MIR155HG	0
MYCNOS_vs_MAPKAPK5-AS1	0
MYCNOS_vs_LINC01011	0
RP11-295G20.2_vs_LINC01426	0
MYCNOS_vs_LINC01503	0
MYCNOS_vs_LINC00536	0
MYCNOS_vs_RP11-660L16.2	0
MYCNOS_vs_WAC-AS1	0
MYCNOS_vs_FLJ20021	0
MYCNOS_vs_NAV2-AS2	0
MYCNOS_vs_RHPN1-AS1	0
MYCNOS_vs_HOXA-AS2	0
MYCNOS_vs_RP11-383J24.1	0
AC113189.5_vs_BANCR	0
AC113189.5_vs_JAKMIP2-AS1	0
MYCNOS_vs_HOXA10-AS	0
MYCNOS_vs_MALAT1	0
MYCNOS_vs_RP11-689K5.3	0
MYCNOS_vs_CTD-2066L21.3	0
MYCNOS_vs_TUNAR	0
MYCNOS_vs_PVT1	0
RP11-295G20.2_vs_LINC01503	0
MYCNOS_vs_HOXC13-AS	0
MYCNOS_vs_LINC01234	0
MYCNOS_vs_CTD-2194D22.4	0
MYCNOS_vs_LINC00992	0
MYCNOS_vs_NNT-AS1	0
MYCNOS_vs_SNHG10	0
AC113189.5_vs_LINC00222	0
RP11-295G20.2_vs_MYCNOS	0
MYCNOS_vs_RGMB-AS1	0
MYCNOS_vs_PRR7-AS1	0
MYCNOS_vs_CRNDE	0
MYCNOS_vs_SCAMP1-AS1	0
MYCNOS_vs_USP2-AS1	0
MYCNOS_vs_LIFR-AS1	0
MYCNOS_vs_LINC01426	0
RP11-295G20.2_vs_LINC00222	0
RP11-295G20.2_vs_CRNDE	0
RP11-295G20.2_vs_RHPN1-AS1	0
RP11-295G20.2_vs_MALAT1	0
RP11-295G20.2_vs_SOX2-OT	0
RP11-295G20.2_vs_HOXA10-AS	0
RP11-295G20.2_vs_RP11-383J24.1	0
RP11-295G20.2_vs_HOXA-AS2	0
RP11-295G20.2_vs_LINC00881	0
RP11-295G20.2_vs_NAV2-AS2	0
RP11-295G20.2_vs_ZNF503-AS2	0
RP11-295G20.2_vs_FLJ20021	0
RP11-295G20.2_vs_WAC-AS1	0
RP11-295G20.2_vs_RP11-660L16.2	0
RP11-295G20.2_vs_RP11-680F20.6	0
RP11-295G20.2_vs_TBX5-AS1	0
RP11-295G20.2_vs_AGAP2-AS1	0
RP11-295G20.2_vs_RP11-689K5.3	0
RP11-295G20.2_vs_CTD-2066L21.3	0
RP11-295G20.2_vs_TUNAR	0
RP11-295G20.2_vs_LINC01011	0
RP11-295G20.2_vs_LINC00536	0
RP11-295G20.2_vs_PVT1	0
RP11-295G20.2_vs_HOXC13-AS	0
RP11-295G20.2_vs_LINC01234	0
RP11-295G20.2_vs_CTD-2194D22.4	0
RP11-295G20.2_vs_LINC00992	0
RP11-295G20.2_vs_MIATNB	0
RP11-295G20.2_vs_LIFR-AS1	0
RP11-295G20.2_vs_USP2-AS1	0
RP11-295G20.2_vs_NNT-AS1	0
RP11-295G20.2_vs_SNHG10	0
RP11-295G20.2_vs_RGMB-AS1	0
RP11-295G20.2_vs_PRR7-AS1	0
RP11-295G20.2_vs_HOXA11-AS	0
RP11-295G20.2_vs_ZBTB11-AS1	0
RP11-295G20.2_vs_A2ML1-AS2	0
RP11-295G20.2_vs_RP11-435O5.2	0
RP11-295G20.2_vs_JAKMIP2-AS1	0
RP11-295G20.2_vs_BANCR	0
RP11-295G20.2_vs_AFAP1-AS1	0
RP11-295G20.2_vs_LA16c-380H5.5	0
RP11-295G20.2_vs_LPP-AS2	0
RP11-295G20.2_vs_SNHG8	0
RP11-295G20.2_vs_ZSCAN16-AS1	0
RP11-295G20.2_vs_A1BG-AS1	0
RP11-295G20.2_vs_RP11-464F9.20	0
RP11-295G20.2_vs_RP11-91G21.1	0
RP11-295G20.2_vs_RP11-879F14.2	0
RP11-295G20.2_vs_ZNF790-AS1	0
RP11-295G20.2_vs_RP11-332H18.5	0
RP11-295G20.2_vs_CECR7	0
RP11-295G20.2_vs_SNHG25	0
RP11-295G20.2_vs_LBX2-AS1	0
RP11-295G20.2_vs_LINC00683	0
RP11-295G20.2_vs_LINC00668	0
RP11-295G20.2_vs_LINC00526	0
RP11-295G20.2_vs_TAPT1-AS1	0
RP11-295G20.2_vs_LINC00649	0
RP11-295G20.2_vs_RP11-467J12.4	0
RP11-295G20.2_vs_MYLK-AS1	0
RP11-295G20.2_vs_VPS9D1-AS1	0
RP11-295G20.2_vs_LINC01311	0
RP11-295G20.2_vs_KMT2E-AS1	0
RP11-295G20.2_vs_FBXL19-AS1	0
RP11-295G20.2_vs_PDZRN3-AS1	0
RP11-295G20.2_vs_ATP2A1-AS1	0
RP11-295G20.2_vs_ARHGAP5-AS1	0
RP11-295G20.2_vs_RP11-303E16.6	0
MYCNOS_vs_LINC00526	0
MYCNOS_vs_RP11-680F20.6	0
LINC01503_vs_LINC00683	0
LINC01503_vs_RP11-332H18.5	0
LINC01503_vs_ZNF790-AS1	0
LINC01503_vs_RP11-879F14.2	0
LINC01503_vs_RP11-91G21.1	0
LINC01503_vs_RP11-464F9.20	0
LINC01503_vs_A1BG-AS1	0
LINC01503_vs_ZSCAN16-AS1	0
LINC01503_vs_SNHG8	0
LINC01503_vs_LPP-AS2	0
LINC01503_vs_AFAP1-AS1	0
LINC01503_vs_BANCR	0
LINC01503_vs_JAKMIP2-AS1	0
LINC01503_vs_LINC00222	0
LINC01426_vs_MAPKAPK5-AS1	0
LINC01426_vs_MIR155HG	0
LINC01503_vs_SNHG25	0
LINC01503_vs_LINC00668	0
LINC01426_vs_ASH1L-AS1	0
LINC01503_vs_LINC00526	0
LINC01503_vs_RP11-660L16.2	0
LINC01503_vs_RP11-680F20.6	0
LINC01503_vs_TBX5-AS1	0
LINC01503_vs_AGAP2-AS1	0
LINC01503_vs_ZBTB11-AS1	0
LINC01503_vs_A2ML1-AS2	0
LINC01503_vs_LBX2-AS1	0
LINC01503_vs_ARHGAP5-AS1	0
LINC01503_vs_ATP2A1-AS1	0
LINC01503_vs_FBXL19-AS1	0
LINC01503_vs_LINC01311	0
LINC01503_vs_VPS9D1-AS1	0
LINC01503_vs_RP11-467J12.4	0
LINC01503_vs_RP11-303E16.6	0
LINC01503_vs_TAPT1-AS1	0
LINC01426_vs_OLMALINC	0
LINC01426_vs_KDM4A-AS1	0
MYCNOS_vs_TBX5-AS1	0
LINC01426_vs_CRNDE	0
LINC01426_vs_RGMB-AS1	0
LINC01426_vs_SNHG10	0
LINC01426_vs_NNT-AS1	0
LINC01426_vs_LINC00992	0
LINC01426_vs_CTD-2194D22.4	0
LINC01426_vs_LINC01234	0
LINC01426_vs_HOXC13-AS	0
LINC01426_vs_PVT1	0
LINC01426_vs_LINC00536	0
LINC01426_vs_TUNAR	0
LINC01426_vs_CTD-2066L21.3	0
LINC01426_vs_RP11-689K5.3	0
LINC01426_vs_MALAT1	0
LINC01426_vs_HOXA10-AS	0
LINC01426_vs_RP11-383J24.1	0
LINC01426_vs_PRR7-AS1	0
LINC01426_vs_SCAMP1-AS1	0
LINC01426_vs_LINC01186	0
LINC01426_vs_USP2-AS1	0
LINC01426_vs_NIFK-AS1	0
LINC01426_vs_HAND2-AS1	0
LINC01426_vs_ZNF503-AS2	0
LINC01426_vs_CECR7	0
LINC01426_vs_RP11-435O5.2	0
LINC01426_vs_LINC00649	0
LINC01426_vs_MYLK-AS1	0
LINC01426_vs_KMT2E-AS1	0
LINC01426_vs_PDZRN3-AS1	0
LINC01426_vs_HOXA11-AS	0
LINC01426_vs_LINC00881	0
LINC01426_vs_SOX2-OT	0
LINC01426_vs_LINC01011	0
LINC01426_vs_MIATNB	0
LINC01426_vs_LIFR-AS1	0
LINC01503_vs_WAC-AS1	0
LINC01503_vs_FLJ20021	0
LINC01503_vs_NAV2-AS2	0
MYCNOS_vs_ZNF790-AS1	0
MYCNOS_vs_RP11-91G21.1	0
MYCNOS_vs_RP11-464F9.20	0
MYCNOS_vs_A1BG-AS1	0
MYCNOS_vs_ZSCAN16-AS1	0
MYCNOS_vs_SNHG8	0
MYCNOS_vs_LPP-AS2	0
MYCNOS_vs_LA16c-380H5.5	0
MYCNOS_vs_AFAP1-AS1	0
MYCNOS_vs_BANCR	0
MYCNOS_vs_JAKMIP2-AS1	0
MYCNOS_vs_LINC00222	0
LINC01503_vs_LINC01426	0
LINC01503_vs_MAPKAPK5-AS1	0
LINC01503_vs_MIR155HG	0
LINC01503_vs_OLMALINC	0
MYCNOS_vs_RP11-879F14.2	0
MYCNOS_vs_RP11-332H18.5	0
LINC01503_vs_RHPN1-AS1	0
MYCNOS_vs_SNHG25	0
MYCNOS_vs_AGAP2-AS1	0
MYCNOS_vs_ZBTB11-AS1	0
MYCNOS_vs_A2ML1-AS2	0
MYCNOS_vs_LBX2-AS1	0
MYCNOS_vs_ARHGAP5-AS1	0
MYCNOS_vs_ATP2A1-AS1	0
MYCNOS_vs_FBXL19-AS1	0
MYCNOS_vs_LINC01311	0
MYCNOS_vs_VPS9D1-AS1	0
MYCNOS_vs_RP11-467J12.4	0
MYCNOS_vs_RP11-303E16.6	0
MYCNOS_vs_TAPT1-AS1	0
AC113189.5_vs_LA16c-380H5.5	0
MYCNOS_vs_LINC00668	0
MYCNOS_vs_LINC00683	0
LINC01503_vs_ASH1L-AS1	0
LINC01503_vs_KDM4A-AS1	0
LINC01503_vs_LINC01186	0
LINC01503_vs_NIFK-AS1	0
LINC01503_vs_SNHG10	0
LINC01503_vs_NNT-AS1	0
LINC01503_vs_LINC00992	0
LINC01503_vs_CTD-2194D22.4	0
LINC01503_vs_LINC01234	0
LINC01503_vs_HOXC13-AS	0
LINC01503_vs_PVT1	0
LINC01503_vs_LINC00536	0
LINC01503_vs_TUNAR	0
LINC01503_vs_CTD-2066L21.3	0
LINC01503_vs_RP11-689K5.3	0
LINC01503_vs_MALAT1	0
LINC01503_vs_HOXA10-AS	0
LINC01503_vs_RP11-383J24.1	0
LINC01503_vs_HOXA-AS2	0
LINC01503_vs_RGMB-AS1	0
LINC01503_vs_PRR7-AS1	0
LINC01503_vs_CRNDE	0
LINC01503_vs_KMT2E-AS1	0
LINC01503_vs_HAND2-AS1	0
LINC01503_vs_ZNF503-AS2	0
LINC01503_vs_CECR7	0
LINC01503_vs_RP11-435O5.2	0
LINC01503_vs_LINC00649	0
LINC01503_vs_MYLK-AS1	0
LINC01503_vs_PDZRN3-AS1	0
LINC01503_vs_SCAMP1-AS1	0
LINC01503_vs_LINC00881	0
LINC01503_vs_SOX2-OT	0
LINC01503_vs_LINC01011	0
LINC01503_vs_MIATNB	0
LINC01503_vs_LIFR-AS1	0
LINC01503_vs_USP2-AS1	0
AC113189.5_vs_AFAP1-AS1	0
AC113189.5_vs_VPS9D1-AS1	0
AC113189.5_vs_LPP-AS2	0
LINC01399_vs_LINC00992	0
LINC01399_vs_LINC01234	0
LINC01399_vs_HOXC13-AS	0
LINC01399_vs_PVT1	0
LINC01399_vs_LINC00536	0
LINC01399_vs_TUNAR	0
LINC01399_vs_CTD-2066L21.3	0
LINC01399_vs_RP11-689K5.3	0
LINC01399_vs_MALAT1	0
LINC01399_vs_HOXA10-AS	0
LINC01399_vs_RP11-383J24.1	0
LINC01399_vs_HOXA-AS2	0
LINC01399_vs_RHPN1-AS1	0
LINC01399_vs_NAV2-AS2	0
LINC01399_vs_FLJ20021	0
LINC01399_vs_WAC-AS1	0
LINC01399_vs_CTD-2194D22.4	0
LINC01399_vs_NNT-AS1	0
LINC01399_vs_RP11-680F20.6	0
LINC01399_vs_SNHG10	0
LINC01399_vs_LINC00649	0
LINC01399_vs_MYLK-AS1	0
LINC01399_vs_KMT2E-AS1	0
LINC01399_vs_PDZRN3-AS1	0
LINC01399_vs_HOXA11-AS	0
LINC01399_vs_LINC00881	0
LINC01399_vs_SOX2-OT	0
LINC01399_vs_LINC01011	0
LINC01399_vs_MIATNB	0
LINC01399_vs_LIFR-AS1	0
LINC01399_vs_USP2-AS1	0
LINC01399_vs_SCAMP1-AS1	0
LINC01399_vs_CRNDE	0
LINC01399_vs_PRR7-AS1	0
LINC01399_vs_RGMB-AS1	0
LINC01399_vs_RP11-660L16.2	0
LINC01399_vs_TBX5-AS1	0
LINC01399_vs_CECR7	0
LINC01399_vs_RP11-879F14.2	0
LINC01399_vs_RP11-464F9.20	0
LINC01399_vs_A1BG-AS1	0
LINC01399_vs_ZSCAN16-AS1	0
LINC01399_vs_SNHG8	0
LINC01399_vs_LPP-AS2	0
LINC01399_vs_LA16c-380H5.5	0
LINC01399_vs_AFAP1-AS1	0
LINC01399_vs_BANCR	0
LINC01399_vs_JAKMIP2-AS1	0
LINC01399_vs_LINC00222	0
HOXB-AS3_vs_AC113189.5	0
HOXB-AS3_vs_RP11-295G20.2	0
HOXB-AS3_vs_MYCNOS	0
HOXB-AS3_vs_LINC01426	0
HOXB-AS3_vs_MAPKAPK5-AS1	0
LINC01399_vs_RP11-91G21.1	0
LINC01399_vs_ZNF790-AS1	0
LINC01399_vs_AGAP2-AS1	0
LINC01399_vs_RP11-332H18.5	0
LINC01399_vs_ZBTB11-AS1	0
LINC01399_vs_A2ML1-AS2	0
LINC01399_vs_LBX2-AS1	0
LINC01399_vs_ARHGAP5-AS1	0
LINC01399_vs_ATP2A1-AS1	0
LINC01399_vs_FBXL19-AS1	0
LINC01399_vs_LINC01311	0
LINC01399_vs_VPS9D1-AS1	0
LINC01399_vs_RP11-467J12.4	0
LINC01399_vs_RP11-303E16.6	0
LINC01399_vs_TAPT1-AS1	0
LINC01399_vs_LINC00526	0
LINC01399_vs_LINC00668	0
LINC01399_vs_LINC00683	0
LINC01399_vs_SNHG25	0
LINC01399_vs_RP11-435O5.2	0
LINC01399_vs_ZNF503-AS2	0
AC113189.5_vs_SNHG8	0
LINC00665_vs_RP11-689K5.3	0
LINC00665_vs_HOXA10-AS	0
LINC00665_vs_RP11-383J24.1	0
LINC00665_vs_HOXA-AS2	0
LINC00665_vs_RHPN1-AS1	0
LINC00665_vs_NAV2-AS2	0
LINC00665_vs_FLJ20021	0
LINC00665_vs_WAC-AS1	0
LINC00665_vs_RP11-660L16.2	0
LINC00665_vs_RP11-680F20.6	0
LINC00665_vs_TBX5-AS1	0
LINC00665_vs_AGAP2-AS1	0
LINC00665_vs_ZBTB11-AS1	0
LINC00665_vs_A2ML1-AS2	0
LINC00665_vs_LBX2-AS1	0
LINC00665_vs_ARHGAP5-AS1	0
LINC00665_vs_MALAT1	0
LINC00665_vs_CTD-2066L21.3	0
LINC00665_vs_FBXL19-AS1	0
LINC00665_vs_TUNAR	0
LINC00665_vs_MIATNB	0
LINC00665_vs_LIFR-AS1	0
LINC00665_vs_USP2-AS1	0
LINC00665_vs_SCAMP1-AS1	0
LINC00665_vs_CRNDE	0
LINC00665_vs_PRR7-AS1	0
LINC00665_vs_RGMB-AS1	0
LINC00665_vs_SNHG10	0
LINC00665_vs_NNT-AS1	0
LINC00665_vs_LINC00992	0
LINC00665_vs_CTD-2194D22.4	0
LINC00665_vs_LINC01234	0
LINC00665_vs_HOXC13-AS	0
LINC00665_vs_PVT1	0
LINC00665_vs_LINC00536	0
LINC00665_vs_ATP2A1-AS1	0
LINC00665_vs_LINC01311	0
LINC01399_vs_HAND2-AS1	0
LINC00665_vs_AFAP1-AS1	0
LINC00665_vs_JAKMIP2-AS1	0
LINC00665_vs_LINC00222	0
LINC01399_vs_HOXB-AS3	0
LINC01399_vs_AC113189.5	0
LINC01399_vs_RP11-295G20.2	0
LINC01399_vs_MYCNOS	0
LINC01399_vs_LINC01503	0
LINC01399_vs_LINC01426	0
LINC01399_vs_MAPKAPK5-AS1	0
LINC01399_vs_MIR155HG	0
LINC01399_vs_OLMALINC	0
LINC01399_vs_ASH1L-AS1	0
LINC01399_vs_KDM4A-AS1	0
LINC01399_vs_LINC01186	0
LINC01399_vs_NIFK-AS1	0
LINC00665_vs_BANCR	0
LINC00665_vs_LA16c-380H5.5	0
LINC00665_vs_VPS9D1-AS1	0
LINC00665_vs_LPP-AS2	0
LINC00665_vs_RP11-467J12.4	0
LINC00665_vs_RP11-303E16.6	0
LINC00665_vs_TAPT1-AS1	0
LINC00665_vs_LINC00526	0
LINC00665_vs_LINC00668	0
LINC00665_vs_LINC00683	0
LINC00665_vs_SNHG25	0
LINC00665_vs_RP11-332H18.5	0
LINC00665_vs_ZNF790-AS1	0
LINC00665_vs_RP11-879F14.2	0
LINC00665_vs_RP11-91G21.1	0
LINC00665_vs_RP11-464F9.20	0
LINC00665_vs_A1BG-AS1	0
LINC00665_vs_ZSCAN16-AS1	0
LINC00665_vs_SNHG8	0
HOXB-AS3_vs_MIR155HG	0
HOXB-AS3_vs_OLMALINC	0
HOXB-AS3_vs_ASH1L-AS1	0
AC113189.5_vs_LINC00881	0
AC113189.5_vs_LINC01011	0
AC113189.5_vs_MIATNB	0
AC113189.5_vs_LIFR-AS1	0
AC113189.5_vs_USP2-AS1	0
AC113189.5_vs_SCAMP1-AS1	0
AC113189.5_vs_CRNDE	0
AC113189.5_vs_PRR7-AS1	0
AC113189.5_vs_RGMB-AS1	0
AC113189.5_vs_SNHG10	0
AC113189.5_vs_NNT-AS1	0
AC113189.5_vs_LINC00992	0
AC113189.5_vs_CTD-2194D22.4	0
AC113189.5_vs_LINC01234	0
AC113189.5_vs_HOXC13-AS	0
AC113189.5_vs_PVT1	0
AC113189.5_vs_SOX2-OT	0
AC113189.5_vs_HOXA11-AS	0
AC113189.5_vs_TUNAR	0
AC113189.5_vs_PDZRN3-AS1	0
AC113189.5_vs_LINC01426	0
AC113189.5_vs_MAPKAPK5-AS1	0
AC113189.5_vs_MIR155HG	0
AC113189.5_vs_OLMALINC	0
AC113189.5_vs_ASH1L-AS1	0
AC113189.5_vs_KDM4A-AS1	0
AC113189.5_vs_LINC01186	0
AC113189.5_vs_NIFK-AS1	0
AC113189.5_vs_HAND2-AS1	0
AC113189.5_vs_ZNF503-AS2	0
AC113189.5_vs_CECR7	0
AC113189.5_vs_RP11-435O5.2	0
AC113189.5_vs_LINC00649	0
AC113189.5_vs_MYLK-AS1	0
AC113189.5_vs_KMT2E-AS1	0
AC113189.5_vs_LINC00536	0
AC113189.5_vs_CTD-2066L21.3	0
HOXB-AS3_vs_KDM4A-AS1	0
AC113189.5_vs_FBXL19-AS1	0
LINC01426_vs_RHPN1-AS1	0
AC113189.5_vs_RP11-467J12.4	0
AC113189.5_vs_RP11-303E16.6	0
AC113189.5_vs_TAPT1-AS1	0
AC113189.5_vs_LINC00526	0
AC113189.5_vs_LINC00668	0
AC113189.5_vs_LINC00683	0
AC113189.5_vs_SNHG25	0
AC113189.5_vs_RP11-332H18.5	0
AC113189.5_vs_ZNF790-AS1	0
AC113189.5_vs_RP11-879F14.2	0
AC113189.5_vs_RP11-91G21.1	0
AC113189.5_vs_RP11-464F9.20	0
AC113189.5_vs_A1BG-AS1	0
AC113189.5_vs_ZSCAN16-AS1	0
AC113189.5_vs_LINC01311	0
AC113189.5_vs_ATP2A1-AS1	0
AC113189.5_vs_RP11-689K5.3	0
AC113189.5_vs_ARHGAP5-AS1	0
AC113189.5_vs_MALAT1	0
AC113189.5_vs_HOXA10-AS	0
AC113189.5_vs_RP11-383J24.1	0
AC113189.5_vs_HOXA-AS2	0
AC113189.5_vs_RHPN1-AS1	0
AC113189.5_vs_NAV2-AS2	0
AC113189.5_vs_FLJ20021	0
AC113189.5_vs_WAC-AS1	0
AC113189.5_vs_RP11-660L16.2	0
AC113189.5_vs_RP11-680F20.6	0
AC113189.5_vs_TBX5-AS1	0
AC113189.5_vs_AGAP2-AS1	0
AC113189.5_vs_ZBTB11-AS1	0
AC113189.5_vs_A2ML1-AS2	0
AC113189.5_vs_LBX2-AS1	0
AC113189.5_vs_LINC01503	0
AC113189.5_vs_MYCNOS	0
AC113189.5_vs_RP11-295G20.2	0
HOXB-AS3_vs_CRNDE	0
HOXB-AS3_vs_RGMB-AS1	0
HOXB-AS3_vs_SNHG10	0
HOXB-AS3_vs_NNT-AS1	0
HOXB-AS3_vs_LINC00992	0
HOXB-AS3_vs_CTD-2194D22.4	0
HOXB-AS3_vs_LINC01234	0
HOXB-AS3_vs_HOXC13-AS	0
HOXB-AS3_vs_PVT1	0
HOXB-AS3_vs_LINC00536	0
HOXB-AS3_vs_TUNAR	0
HOXB-AS3_vs_CTD-2066L21.3	0
HOXB-AS3_vs_RP11-689K5.3	0
HOXB-AS3_vs_MALAT1	0
HOXB-AS3_vs_HOXA10-AS	0
HOXB-AS3_vs_RP11-383J24.1	0
HOXB-AS3_vs_PRR7-AS1	0
HOXB-AS3_vs_SCAMP1-AS1	0
HOXB-AS3_vs_LINC00222	0
HOXB-AS3_vs_USP2-AS1	0
HOXB-AS3_vs_LINC01186	0
HOXB-AS3_vs_NIFK-AS1	0
HOXB-AS3_vs_HAND2-AS1	0
HOXB-AS3_vs_ZNF503-AS2	0
HOXB-AS3_vs_RP11-435O5.2	0
HOXB-AS3_vs_LINC00649	0
HOXB-AS3_vs_MYLK-AS1	0
HOXB-AS3_vs_KMT2E-AS1	0
HOXB-AS3_vs_PDZRN3-AS1	0
HOXB-AS3_vs_HOXA11-AS	0
HOXB-AS3_vs_LINC00881	0
HOXB-AS3_vs_SOX2-OT	0
HOXB-AS3_vs_LINC01011	0
HOXB-AS3_vs_MIATNB	0
HOXB-AS3_vs_LIFR-AS1	0
HOXB-AS3_vs_HOXA-AS2	0
HOXB-AS3_vs_RHPN1-AS1	0
HOXB-AS3_vs_NAV2-AS2	0
HOXB-AS3_vs_FLJ20021	0
HOXB-AS3_vs_LINC00683	0
HOXB-AS3_vs_SNHG25	0
HOXB-AS3_vs_RP11-332H18.5	0
HOXB-AS3_vs_ZNF790-AS1	0
HOXB-AS3_vs_RP11-879F14.2	0
HOXB-AS3_vs_RP11-91G21.1	0
HOXB-AS3_vs_RP11-464F9.20	0
HOXB-AS3_vs_A1BG-AS1	0
HOXB-AS3_vs_ZSCAN16-AS1	0
HOXB-AS3_vs_SNHG8	0
HOXB-AS3_vs_LPP-AS2	0
HOXB-AS3_vs_LA16c-380H5.5	0
HOXB-AS3_vs_AFAP1-AS1	0
HOXB-AS3_vs_BANCR	0
HOXB-AS3_vs_JAKMIP2-AS1	0
HOXB-AS3_vs_LINC00668	0
HOXB-AS3_vs_LINC00526	0
HOXB-AS3_vs_TAPT1-AS1	0
HOXB-AS3_vs_A2ML1-AS2	0
HOXB-AS3_vs_WAC-AS1	0
HOXB-AS3_vs_RP11-660L16.2	0
HOXB-AS3_vs_RP11-680F20.6	0
HOXB-AS3_vs_TBX5-AS1	0
HOXB-AS3_vs_AGAP2-AS1	0
HOXB-AS3_vs_ZBTB11-AS1	0
HOXB-AS3_vs_LBX2-AS1	0
HOXB-AS3_vs_RP11-303E16.6	0
HOXB-AS3_vs_ARHGAP5-AS1	0
HOXB-AS3_vs_ATP2A1-AS1	0
HOXB-AS3_vs_FBXL19-AS1	0
HOXB-AS3_vs_LINC01311	0
HOXB-AS3_vs_VPS9D1-AS1	0
HOXB-AS3_vs_RP11-467J12.4	0
LINC01426_vs_HOXA-AS2	0
LINC01426_vs_VPS9D1-AS1	0
LINC01426_vs_NAV2-AS2	0
KDM4A-AS1_vs_RP11-879F14.2	0
KDM4A-AS1_vs_RP11-464F9.20	0
KDM4A-AS1_vs_A1BG-AS1	0
KDM4A-AS1_vs_ZSCAN16-AS1	0
KDM4A-AS1_vs_SNHG8	0
KDM4A-AS1_vs_LPP-AS2	0
KDM4A-AS1_vs_LA16c-380H5.5	0
KDM4A-AS1_vs_AFAP1-AS1	0
KDM4A-AS1_vs_BANCR	0
KDM4A-AS1_vs_JAKMIP2-AS1	0
KDM4A-AS1_vs_LINC00222	0
LINC01186_vs_NIFK-AS1	0
LINC01186_vs_HAND2-AS1	0
LINC01186_vs_ZNF503-AS2	0
LINC01186_vs_CECR7	0
LINC01186_vs_RP11-435O5.2	0
KDM4A-AS1_vs_RP11-91G21.1	0
KDM4A-AS1_vs_RP11-332H18.5	0
LINC01186_vs_MYLK-AS1	0
KDM4A-AS1_vs_SNHG25	0
KDM4A-AS1_vs_AGAP2-AS1	0
KDM4A-AS1_vs_ZBTB11-AS1	0
KDM4A-AS1_vs_A2ML1-AS2	0
KDM4A-AS1_vs_LBX2-AS1	0
KDM4A-AS1_vs_ARHGAP5-AS1	0
KDM4A-AS1_vs_ATP2A1-AS1	0
KDM4A-AS1_vs_FBXL19-AS1	0
KDM4A-AS1_vs_LINC01311	0
KDM4A-AS1_vs_VPS9D1-AS1	0
KDM4A-AS1_vs_RP11-467J12.4	0
KDM4A-AS1_vs_RP11-303E16.6	0
KDM4A-AS1_vs_TAPT1-AS1	0
KDM4A-AS1_vs_LINC00526	0
KDM4A-AS1_vs_LINC00668	0
KDM4A-AS1_vs_LINC00683	0
LINC01186_vs_LINC00649	0
LINC01186_vs_KMT2E-AS1	0
KDM4A-AS1_vs_RP11-680F20.6	0
LINC01186_vs_PVT1	0
LINC01186_vs_TUNAR	0
LINC01186_vs_CTD-2066L21.3	0
LINC01186_vs_RP11-689K5.3	0
LINC01186_vs_MALAT1	0
LINC01186_vs_HOXA10-AS	0
LINC01186_vs_RP11-383J24.1	0
LINC01186_vs_HOXA-AS2	0
LINC01186_vs_RHPN1-AS1	0
LINC01186_vs_NAV2-AS2	0
LINC01186_vs_FLJ20021	0
LINC01186_vs_WAC-AS1	0
LINC01186_vs_RP11-660L16.2	0
LINC01186_vs_RP11-680F20.6	0
LINC01186_vs_TBX5-AS1	0
LINC01186_vs_AGAP2-AS1	0
LINC01186_vs_LINC00536	0
LINC01186_vs_HOXC13-AS	0
LINC01186_vs_PDZRN3-AS1	0
LINC01186_vs_LINC01234	0
LINC01186_vs_HOXA11-AS	0
LINC01186_vs_LINC00881	0
LINC01186_vs_SOX2-OT	0
LINC01186_vs_LINC01011	0
LINC01186_vs_MIATNB	0
LINC01186_vs_LIFR-AS1	0
LINC01186_vs_USP2-AS1	0
LINC01186_vs_SCAMP1-AS1	0
LINC01186_vs_CRNDE	0
LINC01186_vs_PRR7-AS1	0
LINC01186_vs_RGMB-AS1	0
LINC01186_vs_SNHG10	0
LINC01186_vs_NNT-AS1	0
LINC01186_vs_LINC00992	0
LINC01186_vs_CTD-2194D22.4	0
KDM4A-AS1_vs_TBX5-AS1	0
KDM4A-AS1_vs_RP11-660L16.2	0
LINC01186_vs_A2ML1-AS2	0
ASH1L-AS1_vs_LINC00683	0
ASH1L-AS1_vs_RP11-332H18.5	0
ASH1L-AS1_vs_ZNF790-AS1	0
ASH1L-AS1_vs_RP11-879F14.2	0
ASH1L-AS1_vs_RP11-91G21.1	0
ASH1L-AS1_vs_RP11-464F9.20	0
ASH1L-AS1_vs_A1BG-AS1	0
ASH1L-AS1_vs_ZSCAN16-AS1	0
ASH1L-AS1_vs_SNHG8	0
ASH1L-AS1_vs_LPP-AS2	0
ASH1L-AS1_vs_LA16c-380H5.5	0
ASH1L-AS1_vs_AFAP1-AS1	0
ASH1L-AS1_vs_BANCR	0
ASH1L-AS1_vs_JAKMIP2-AS1	0
ASH1L-AS1_vs_LINC00222	0
KDM4A-AS1_vs_LINC01186	0
ASH1L-AS1_vs_SNHG25	0
ASH1L-AS1_vs_LINC00668	0
KDM4A-AS1_vs_HAND2-AS1	0
ASH1L-AS1_vs_LINC00526	0
ASH1L-AS1_vs_RP11-660L16.2	0
ASH1L-AS1_vs_RP11-680F20.6	0
ASH1L-AS1_vs_TBX5-AS1	0
ASH1L-AS1_vs_AGAP2-AS1	0
ASH1L-AS1_vs_ZBTB11-AS1	0
ASH1L-AS1_vs_A2ML1-AS2	0
ASH1L-AS1_vs_LBX2-AS1	0
ASH1L-AS1_vs_ARHGAP5-AS1	0
ASH1L-AS1_vs_ATP2A1-AS1	0
ASH1L-AS1_vs_FBXL19-AS1	0
ASH1L-AS1_vs_LINC01311	0
ASH1L-AS1_vs_VPS9D1-AS1	0
ASH1L-AS1_vs_RP11-467J12.4	0
ASH1L-AS1_vs_RP11-303E16.6	0
ASH1L-AS1_vs_TAPT1-AS1	0
KDM4A-AS1_vs_NIFK-AS1	0
KDM4A-AS1_vs_ZNF503-AS2	0
KDM4A-AS1_vs_WAC-AS1	0
KDM4A-AS1_vs_NNT-AS1	0
KDM4A-AS1_vs_CTD-2194D22.4	0
KDM4A-AS1_vs_LINC01234	0
KDM4A-AS1_vs_HOXC13-AS	0
KDM4A-AS1_vs_PVT1	0
KDM4A-AS1_vs_LINC00536	0
KDM4A-AS1_vs_TUNAR	0
KDM4A-AS1_vs_CTD-2066L21.3	0
KDM4A-AS1_vs_RP11-689K5.3	0
KDM4A-AS1_vs_MALAT1	0
KDM4A-AS1_vs_HOXA10-AS	0
KDM4A-AS1_vs_RP11-383J24.1	0
KDM4A-AS1_vs_HOXA-AS2	0
KDM4A-AS1_vs_RHPN1-AS1	0
KDM4A-AS1_vs_NAV2-AS2	0
KDM4A-AS1_vs_FLJ20021	0
KDM4A-AS1_vs_LINC00992	0
KDM4A-AS1_vs_SNHG10	0
KDM4A-AS1_vs_CECR7	0
KDM4A-AS1_vs_RGMB-AS1	0
KDM4A-AS1_vs_RP11-435O5.2	0
KDM4A-AS1_vs_LINC00649	0
KDM4A-AS1_vs_MYLK-AS1	0
KDM4A-AS1_vs_KMT2E-AS1	0
KDM4A-AS1_vs_PDZRN3-AS1	0
KDM4A-AS1_vs_HOXA11-AS	0
KDM4A-AS1_vs_LINC00881	0
KDM4A-AS1_vs_SOX2-OT	0
KDM4A-AS1_vs_LINC01011	0
KDM4A-AS1_vs_MIATNB	0
KDM4A-AS1_vs_LIFR-AS1	0
KDM4A-AS1_vs_USP2-AS1	0
KDM4A-AS1_vs_SCAMP1-AS1	0
KDM4A-AS1_vs_CRNDE	0
KDM4A-AS1_vs_PRR7-AS1	0
LINC01186_vs_ZBTB11-AS1	0
LINC01186_vs_LBX2-AS1	0
LINC01426_vs_FLJ20021	0
NIFK-AS1_vs_BANCR	0
NIFK-AS1_vs_LINC00222	0
HAND2-AS1_vs_ZNF503-AS2	0
HAND2-AS1_vs_CECR7	0
HAND2-AS1_vs_RP11-435O5.2	0
HAND2-AS1_vs_LINC00649	0
HAND2-AS1_vs_MYLK-AS1	0
HAND2-AS1_vs_KMT2E-AS1	0
HAND2-AS1_vs_PDZRN3-AS1	0
HAND2-AS1_vs_HOXA11-AS	0
HAND2-AS1_vs_LINC00881	0
HAND2-AS1_vs_SOX2-OT	0
HAND2-AS1_vs_LINC01011	0
HAND2-AS1_vs_MIATNB	0
HAND2-AS1_vs_LIFR-AS1	0
HAND2-AS1_vs_USP2-AS1	0
NIFK-AS1_vs_JAKMIP2-AS1	0
NIFK-AS1_vs_AFAP1-AS1	0
HAND2-AS1_vs_CRNDE	0
NIFK-AS1_vs_LA16c-380H5.5	0
NIFK-AS1_vs_RP11-303E16.6	0
NIFK-AS1_vs_TAPT1-AS1	0
NIFK-AS1_vs_LINC00526	0
NIFK-AS1_vs_LINC00668	0
NIFK-AS1_vs_LINC00683	0
NIFK-AS1_vs_SNHG25	0
NIFK-AS1_vs_RP11-332H18.5	0
NIFK-AS1_vs_ZNF790-AS1	0
NIFK-AS1_vs_RP11-879F14.2	0
NIFK-AS1_vs_RP11-91G21.1	0
NIFK-AS1_vs_RP11-464F9.20	0
NIFK-AS1_vs_A1BG-AS1	0
NIFK-AS1_vs_ZSCAN16-AS1	0
NIFK-AS1_vs_SNHG8	0
NIFK-AS1_vs_LPP-AS2	0
HAND2-AS1_vs_SCAMP1-AS1	0
HAND2-AS1_vs_PRR7-AS1	0
NIFK-AS1_vs_VPS9D1-AS1	0
HAND2-AS1_vs_FLJ20021	0
HAND2-AS1_vs_RP11-660L16.2	0
HAND2-AS1_vs_RP11-680F20.6	0
HAND2-AS1_vs_TBX5-AS1	0
HAND2-AS1_vs_AGAP2-AS1	0
HAND2-AS1_vs_ZBTB11-AS1	0
HAND2-AS1_vs_A2ML1-AS2	0
HAND2-AS1_vs_LBX2-AS1	0
HAND2-AS1_vs_ARHGAP5-AS1	0
HAND2-AS1_vs_ATP2A1-AS1	0
HAND2-AS1_vs_FBXL19-AS1	0
HAND2-AS1_vs_LINC01311	0
HAND2-AS1_vs_RP11-467J12.4	0
HAND2-AS1_vs_RP11-303E16.6	0
HAND2-AS1_vs_TAPT1-AS1	0
HAND2-AS1_vs_LINC00526	0
HAND2-AS1_vs_WAC-AS1	0
HAND2-AS1_vs_NAV2-AS2	0
HAND2-AS1_vs_RGMB-AS1	0
HAND2-AS1_vs_RHPN1-AS1	0
HAND2-AS1_vs_SNHG10	0
HAND2-AS1_vs_NNT-AS1	0
HAND2-AS1_vs_LINC00992	0
HAND2-AS1_vs_CTD-2194D22.4	0
HAND2-AS1_vs_LINC01234	0
HAND2-AS1_vs_HOXC13-AS	0
HAND2-AS1_vs_PVT1	0
HAND2-AS1_vs_LINC00536	0
HAND2-AS1_vs_TUNAR	0
HAND2-AS1_vs_CTD-2066L21.3	0
HAND2-AS1_vs_RP11-689K5.3	0
HAND2-AS1_vs_MALAT1	0
HAND2-AS1_vs_HOXA10-AS	0
HAND2-AS1_vs_RP11-383J24.1	0
HAND2-AS1_vs_HOXA-AS2	0
NIFK-AS1_vs_RP11-467J12.4	0
NIFK-AS1_vs_LINC01311	0
LINC01186_vs_ARHGAP5-AS1	0
LINC01186_vs_ZSCAN16-AS1	0
LINC01186_vs_LPP-AS2	0
LINC01186_vs_LA16c-380H5.5	0
LINC01186_vs_AFAP1-AS1	0
LINC01186_vs_BANCR	0
LINC01186_vs_JAKMIP2-AS1	0
LINC01186_vs_LINC00222	0
NIFK-AS1_vs_HAND2-AS1	0
NIFK-AS1_vs_ZNF503-AS2	0
NIFK-AS1_vs_CECR7	0
NIFK-AS1_vs_RP11-435O5.2	0
NIFK-AS1_vs_LINC00649	0
NIFK-AS1_vs_MYLK-AS1	0
NIFK-AS1_vs_KMT2E-AS1	0
NIFK-AS1_vs_PDZRN3-AS1	0
NIFK-AS1_vs_HOXA11-AS	0
LINC01186_vs_SNHG8	0
LINC01186_vs_A1BG-AS1	0
NIFK-AS1_vs_SOX2-OT	0
LINC01186_vs_RP11-464F9.20	0
LINC01186_vs_ATP2A1-AS1	0
LINC01186_vs_FBXL19-AS1	0
LINC01186_vs_LINC01311	0
LINC01186_vs_VPS9D1-AS1	0
LINC01186_vs_RP11-467J12.4	0
LINC01186_vs_RP11-303E16.6	0
LINC01186_vs_TAPT1-AS1	0
LINC01186_vs_LINC00526	0
LINC01186_vs_LINC00668	0
LINC01186_vs_LINC00683	0
LINC01186_vs_SNHG25	0
LINC01186_vs_RP11-332H18.5	0
LINC01186_vs_ZNF790-AS1	0
LINC01186_vs_RP11-879F14.2	0
LINC01186_vs_RP11-91G21.1	0
NIFK-AS1_vs_LINC00881	0
NIFK-AS1_vs_LINC01011	0
NIFK-AS1_vs_FBXL19-AS1	0
NIFK-AS1_vs_MALAT1	0
NIFK-AS1_vs_RP11-383J24.1	0
NIFK-AS1_vs_HOXA-AS2	0
NIFK-AS1_vs_RHPN1-AS1	0
NIFK-AS1_vs_NAV2-AS2	0
NIFK-AS1_vs_FLJ20021	0
NIFK-AS1_vs_WAC-AS1	0
NIFK-AS1_vs_RP11-660L16.2	0
NIFK-AS1_vs_RP11-680F20.6	0
NIFK-AS1_vs_TBX5-AS1	0
NIFK-AS1_vs_AGAP2-AS1	0
NIFK-AS1_vs_ZBTB11-AS1	0
NIFK-AS1_vs_A2ML1-AS2	0
NIFK-AS1_vs_LBX2-AS1	0
NIFK-AS1_vs_ARHGAP5-AS1	0
NIFK-AS1_vs_ATP2A1-AS1	0
NIFK-AS1_vs_HOXA10-AS	0
NIFK-AS1_vs_RP11-689K5.3	0
NIFK-AS1_vs_MIATNB	0
NIFK-AS1_vs_CTD-2066L21.3	0
NIFK-AS1_vs_LIFR-AS1	0
NIFK-AS1_vs_USP2-AS1	0
NIFK-AS1_vs_SCAMP1-AS1	0
NIFK-AS1_vs_CRNDE	0
NIFK-AS1_vs_PRR7-AS1	0
NIFK-AS1_vs_RGMB-AS1	0
NIFK-AS1_vs_SNHG10	0
NIFK-AS1_vs_NNT-AS1	0
NIFK-AS1_vs_LINC00992	0
NIFK-AS1_vs_CTD-2194D22.4	0
NIFK-AS1_vs_LINC01234	0
NIFK-AS1_vs_HOXC13-AS	0
NIFK-AS1_vs_PVT1	0
NIFK-AS1_vs_LINC00536	0
NIFK-AS1_vs_TUNAR	0
ASH1L-AS1_vs_WAC-AS1	0
ASH1L-AS1_vs_FLJ20021	0
ASH1L-AS1_vs_NAV2-AS2	0
MAPKAPK5-AS1_vs_LINC00526	0
MAPKAPK5-AS1_vs_LINC00683	0
MAPKAPK5-AS1_vs_SNHG25	0
MAPKAPK5-AS1_vs_RP11-332H18.5	0
MAPKAPK5-AS1_vs_ZNF790-AS1	0
MAPKAPK5-AS1_vs_RP11-879F14.2	0
MAPKAPK5-AS1_vs_RP11-91G21.1	0
MAPKAPK5-AS1_vs_RP11-464F9.20	0
MAPKAPK5-AS1_vs_A1BG-AS1	0
MAPKAPK5-AS1_vs_ZSCAN16-AS1	0
MAPKAPK5-AS1_vs_SNHG8	0
MAPKAPK5-AS1_vs_LPP-AS2	0
MAPKAPK5-AS1_vs_LA16c-380H5.5	0
MAPKAPK5-AS1_vs_AFAP1-AS1	0
MAPKAPK5-AS1_vs_BANCR	0
MAPKAPK5-AS1_vs_JAKMIP2-AS1	0
MAPKAPK5-AS1_vs_LINC00668	0
MAPKAPK5-AS1_vs_TAPT1-AS1	0
MIR155HG_vs_OLMALINC	0
MAPKAPK5-AS1_vs_RP11-303E16.6	0
MAPKAPK5-AS1_vs_FLJ20021	0
MAPKAPK5-AS1_vs_WAC-AS1	0
MAPKAPK5-AS1_vs_RP11-660L16.2	0
MAPKAPK5-AS1_vs_RP11-680F20.6	0
MAPKAPK5-AS1_vs_TBX5-AS1	0
MAPKAPK5-AS1_vs_AGAP2-AS1	0
MAPKAPK5-AS1_vs_ZBTB11-AS1	0
MAPKAPK5-AS1_vs_A2ML1-AS2	0
MAPKAPK5-AS1_vs_LBX2-AS1	0
MAPKAPK5-AS1_vs_ARHGAP5-AS1	0
MAPKAPK5-AS1_vs_ATP2A1-AS1	0
MAPKAPK5-AS1_vs_FBXL19-AS1	0
MAPKAPK5-AS1_vs_LINC01311	0
MAPKAPK5-AS1_vs_VPS9D1-AS1	0
MAPKAPK5-AS1_vs_RP11-467J12.4	0
MAPKAPK5-AS1_vs_LINC00222	0
MIR155HG_vs_ASH1L-AS1	0
MAPKAPK5-AS1_vs_RHPN1-AS1	0
MIR155HG_vs_SCAMP1-AS1	0
MIR155HG_vs_PRR7-AS1	0
MIR155HG_vs_RGMB-AS1	0
MIR155HG_vs_SNHG10	0
MIR155HG_vs_NNT-AS1	0
MIR155HG_vs_LINC00992	0
MIR155HG_vs_CTD-2194D22.4	0
MIR155HG_vs_LINC01234	0
MIR155HG_vs_HOXC13-AS	0
MIR155HG_vs_PVT1	0
MIR155HG_vs_LINC00536	0
MIR155HG_vs_TUNAR	0
MIR155HG_vs_CTD-2066L21.3	0
MIR155HG_vs_RP11-689K5.3	0
MIR155HG_vs_MALAT1	0
MIR155HG_vs_HOXA10-AS	0
MIR155HG_vs_CRNDE	0
MIR155HG_vs_USP2-AS1	0
MIR155HG_vs_KDM4A-AS1	0
MIR155HG_vs_LIFR-AS1	0
MIR155HG_vs_LINC01186	0
MIR155HG_vs_NIFK-AS1	0
MIR155HG_vs_HAND2-AS1	0
MIR155HG_vs_ZNF503-AS2	0
MIR155HG_vs_CECR7	0
MIR155HG_vs_RP11-435O5.2	0
MIR155HG_vs_LINC00649	0
MIR155HG_vs_MYLK-AS1	0
MIR155HG_vs_KMT2E-AS1	0
MIR155HG_vs_PDZRN3-AS1	0
MIR155HG_vs_HOXA11-AS	0
MIR155HG_vs_LINC00881	0
MIR155HG_vs_SOX2-OT	0
MIR155HG_vs_LINC01011	0
MIR155HG_vs_MIATNB	0
MAPKAPK5-AS1_vs_NAV2-AS2	0
MAPKAPK5-AS1_vs_HOXA-AS2	0
ASH1L-AS1_vs_RHPN1-AS1	0
LINC01426_vs_LINC00668	0
LINC01426_vs_SNHG25	0
LINC01426_vs_RP11-332H18.5	0
LINC01426_vs_ZNF790-AS1	0
LINC01426_vs_RP11-879F14.2	0
LINC01426_vs_RP11-91G21.1	0
LINC01426_vs_RP11-464F9.20	0
LINC01426_vs_A1BG-AS1	0
LINC01426_vs_ZSCAN16-AS1	0
LINC01426_vs_SNHG8	0
LINC01426_vs_LPP-AS2	0
LINC01426_vs_LA16c-380H5.5	0
LINC01426_vs_AFAP1-AS1	0
LINC01426_vs_BANCR	0
LINC01426_vs_JAKMIP2-AS1	0
LINC01426_vs_LINC00222	0
LINC01426_vs_LINC00683	0
LINC01426_vs_LINC00526	0
MAPKAPK5-AS1_vs_OLMALINC	0
LINC01426_vs_TAPT1-AS1	0
LINC01426_vs_WAC-AS1	0
LINC01426_vs_RP11-660L16.2	0
LINC01426_vs_RP11-680F20.6	0
LINC01426_vs_TBX5-AS1	0
LINC01426_vs_AGAP2-AS1	0
LINC01426_vs_ZBTB11-AS1	0
LINC01426_vs_A2ML1-AS2	0
LINC01426_vs_LBX2-AS1	0
LINC01426_vs_ARHGAP5-AS1	0
LINC01426_vs_ATP2A1-AS1	0
LINC01426_vs_FBXL19-AS1	0
LINC01426_vs_LINC01311	0
LINC00665_vs_SOX2-OT	0
LINC01426_vs_RP11-467J12.4	0
LINC01426_vs_RP11-303E16.6	0
MAPKAPK5-AS1_vs_MIR155HG	0
MAPKAPK5-AS1_vs_ASH1L-AS1	0
MAPKAPK5-AS1_vs_RP11-383J24.1	0
MAPKAPK5-AS1_vs_SCAMP1-AS1	0
MAPKAPK5-AS1_vs_PRR7-AS1	0
MAPKAPK5-AS1_vs_RGMB-AS1	0
MAPKAPK5-AS1_vs_SNHG10	0
MAPKAPK5-AS1_vs_NNT-AS1	0
MAPKAPK5-AS1_vs_LINC00992	0
MAPKAPK5-AS1_vs_CTD-2194D22.4	0
MAPKAPK5-AS1_vs_LINC01234	0
MAPKAPK5-AS1_vs_HOXC13-AS	0
MAPKAPK5-AS1_vs_PVT1	0
MAPKAPK5-AS1_vs_LINC00536	0
MAPKAPK5-AS1_vs_TUNAR	0
MAPKAPK5-AS1_vs_CTD-2066L21.3	0
MAPKAPK5-AS1_vs_RP11-689K5.3	0
MAPKAPK5-AS1_vs_MALAT1	0
MAPKAPK5-AS1_vs_HOXA10-AS	0
MAPKAPK5-AS1_vs_CRNDE	0
MAPKAPK5-AS1_vs_USP2-AS1	0
MAPKAPK5-AS1_vs_KDM4A-AS1	0
MAPKAPK5-AS1_vs_LIFR-AS1	0
MAPKAPK5-AS1_vs_LINC01186	0
MAPKAPK5-AS1_vs_NIFK-AS1	0
MAPKAPK5-AS1_vs_HAND2-AS1	0
MAPKAPK5-AS1_vs_ZNF503-AS2	0
MAPKAPK5-AS1_vs_CECR7	0
MAPKAPK5-AS1_vs_RP11-435O5.2	0
MAPKAPK5-AS1_vs_LINC00649	0
MAPKAPK5-AS1_vs_MYLK-AS1	0
MAPKAPK5-AS1_vs_KMT2E-AS1	0
MAPKAPK5-AS1_vs_PDZRN3-AS1	0
MAPKAPK5-AS1_vs_HOXA11-AS	0
MAPKAPK5-AS1_vs_LINC00881	0
MAPKAPK5-AS1_vs_SOX2-OT	0
MAPKAPK5-AS1_vs_LINC01011	0
MAPKAPK5-AS1_vs_MIATNB	0
MIR155HG_vs_RP11-383J24.1	0
MIR155HG_vs_HOXA-AS2	0
MIR155HG_vs_RHPN1-AS1	0
OLMALINC_vs_LINC00526	0
OLMALINC_vs_LINC00683	0
OLMALINC_vs_SNHG25	0
OLMALINC_vs_RP11-332H18.5	0
OLMALINC_vs_ZNF790-AS1	0
OLMALINC_vs_RP11-879F14.2	0
OLMALINC_vs_RP11-91G21.1	0
OLMALINC_vs_RP11-464F9.20	0
OLMALINC_vs_A1BG-AS1	0
OLMALINC_vs_ZSCAN16-AS1	0
OLMALINC_vs_SNHG8	0
OLMALINC_vs_LPP-AS2	0
OLMALINC_vs_LA16c-380H5.5	0
OLMALINC_vs_AFAP1-AS1	0
OLMALINC_vs_BANCR	0
OLMALINC_vs_JAKMIP2-AS1	0
OLMALINC_vs_LINC00668	0
OLMALINC_vs_TAPT1-AS1	0
ASH1L-AS1_vs_KDM4A-AS1	0
OLMALINC_vs_RP11-303E16.6	0
OLMALINC_vs_FLJ20021	0
OLMALINC_vs_WAC-AS1	0
OLMALINC_vs_RP11-660L16.2	0
OLMALINC_vs_RP11-680F20.6	0
OLMALINC_vs_TBX5-AS1	0
OLMALINC_vs_AGAP2-AS1	0
OLMALINC_vs_ZBTB11-AS1	0
OLMALINC_vs_A2ML1-AS2	0
OLMALINC_vs_LBX2-AS1	0
OLMALINC_vs_ARHGAP5-AS1	0
OLMALINC_vs_ATP2A1-AS1	0
OLMALINC_vs_FBXL19-AS1	0
OLMALINC_vs_LINC01311	0
OLMALINC_vs_VPS9D1-AS1	0
OLMALINC_vs_RP11-467J12.4	0
OLMALINC_vs_LINC00222	0
ASH1L-AS1_vs_LINC01186	0
MIR155HG_vs_NAV2-AS2	0
ASH1L-AS1_vs_PRR7-AS1	0
ASH1L-AS1_vs_SNHG10	0
ASH1L-AS1_vs_NNT-AS1	0
ASH1L-AS1_vs_LINC00992	0
ASH1L-AS1_vs_CTD-2194D22.4	0
ASH1L-AS1_vs_LINC01234	0
ASH1L-AS1_vs_HOXC13-AS	0
ASH1L-AS1_vs_PVT1	0
ASH1L-AS1_vs_LINC00536	0
ASH1L-AS1_vs_TUNAR	0
ASH1L-AS1_vs_CTD-2066L21.3	0
ASH1L-AS1_vs_RP11-689K5.3	0
ASH1L-AS1_vs_MALAT1	0
ASH1L-AS1_vs_HOXA10-AS	0
ASH1L-AS1_vs_RP11-383J24.1	0
ASH1L-AS1_vs_HOXA-AS2	0
ASH1L-AS1_vs_RGMB-AS1	0
ASH1L-AS1_vs_CRNDE	0
ASH1L-AS1_vs_NIFK-AS1	0
ASH1L-AS1_vs_SCAMP1-AS1	0
ASH1L-AS1_vs_HAND2-AS1	0
ASH1L-AS1_vs_ZNF503-AS2	0
ASH1L-AS1_vs_CECR7	0
ASH1L-AS1_vs_RP11-435O5.2	0
ASH1L-AS1_vs_LINC00649	0
ASH1L-AS1_vs_MYLK-AS1	0
ASH1L-AS1_vs_KMT2E-AS1	0
ASH1L-AS1_vs_PDZRN3-AS1	0
ASH1L-AS1_vs_HOXA11-AS	0
ASH1L-AS1_vs_LINC00881	0
ASH1L-AS1_vs_SOX2-OT	0
ASH1L-AS1_vs_LINC01011	0
ASH1L-AS1_vs_MIATNB	0
ASH1L-AS1_vs_LIFR-AS1	0
ASH1L-AS1_vs_USP2-AS1	0
OLMALINC_vs_NAV2-AS2	0
OLMALINC_vs_RHPN1-AS1	0
OLMALINC_vs_HOXA-AS2	0
MIR155HG_vs_LINC00526	0
MIR155HG_vs_LINC00683	0
MIR155HG_vs_SNHG25	0
MIR155HG_vs_RP11-332H18.5	0
MIR155HG_vs_ZNF790-AS1	0
MIR155HG_vs_RP11-879F14.2	0
MIR155HG_vs_RP11-91G21.1	0
MIR155HG_vs_RP11-464F9.20	0
MIR155HG_vs_A1BG-AS1	0
MIR155HG_vs_ZSCAN16-AS1	0
MIR155HG_vs_SNHG8	0
MIR155HG_vs_LPP-AS2	0
MIR155HG_vs_LA16c-380H5.5	0
MIR155HG_vs_AFAP1-AS1	0
MIR155HG_vs_BANCR	0
MIR155HG_vs_JAKMIP2-AS1	0
MIR155HG_vs_LINC00668	0
MIR155HG_vs_TAPT1-AS1	0
OLMALINC_vs_RP11-383J24.1	0
MIR155HG_vs_RP11-303E16.6	0
MIR155HG_vs_FLJ20021	0
MIR155HG_vs_WAC-AS1	0
MIR155HG_vs_RP11-660L16.2	0
MIR155HG_vs_RP11-680F20.6	0
MIR155HG_vs_TBX5-AS1	0
MIR155HG_vs_AGAP2-AS1	0
MIR155HG_vs_ZBTB11-AS1	0
MIR155HG_vs_A2ML1-AS2	0
MIR155HG_vs_LBX2-AS1	0
MIR155HG_vs_ARHGAP5-AS1	0
MIR155HG_vs_ATP2A1-AS1	0
MIR155HG_vs_FBXL19-AS1	0
MIR155HG_vs_LINC01311	0
MIR155HG_vs_VPS9D1-AS1	0
MIR155HG_vs_RP11-467J12.4	0
MIR155HG_vs_LINC00222	0
OLMALINC_vs_ASH1L-AS1	0
OLMALINC_vs_KDM4A-AS1	0
OLMALINC_vs_LINC01186	0
OLMALINC_vs_PRR7-AS1	0
OLMALINC_vs_RGMB-AS1	0
OLMALINC_vs_SNHG10	0
OLMALINC_vs_NNT-AS1	0
OLMALINC_vs_LINC00992	0
OLMALINC_vs_CTD-2194D22.4	0
OLMALINC_vs_LINC01234	0
OLMALINC_vs_HOXC13-AS	0
OLMALINC_vs_PVT1	0
OLMALINC_vs_LINC00536	0
OLMALINC_vs_TUNAR	0
OLMALINC_vs_CTD-2066L21.3	0
OLMALINC_vs_RP11-689K5.3	0
OLMALINC_vs_MALAT1	0
OLMALINC_vs_HOXA10-AS	0
OLMALINC_vs_CRNDE	0
OLMALINC_vs_SCAMP1-AS1	0
OLMALINC_vs_USP2-AS1	0
OLMALINC_vs_MYLK-AS1	0
OLMALINC_vs_NIFK-AS1	0
OLMALINC_vs_HAND2-AS1	0
OLMALINC_vs_ZNF503-AS2	0
OLMALINC_vs_CECR7	0
OLMALINC_vs_RP11-435O5.2	0
OLMALINC_vs_LINC00649	0
OLMALINC_vs_KMT2E-AS1	0
OLMALINC_vs_LIFR-AS1	0
OLMALINC_vs_PDZRN3-AS1	0
OLMALINC_vs_HOXA11-AS	0
OLMALINC_vs_LINC00881	0
OLMALINC_vs_SOX2-OT	0
OLMALINC_vs_LINC01011	0
OLMALINC_vs_MIATNB	0
LINC00665_vs_LINC01011	0
LINC00665_vs_MAPKAPK5-AS1	0
LINC00665_vs_LINC00881	0
PSMG3-AS1_vs_MAPKAPK5-AS1	0
PSMG3-AS1_vs_OLMALINC	0
PSMG3-AS1_vs_ASH1L-AS1	0
PSMG3-AS1_vs_KDM4A-AS1	0
PSMG3-AS1_vs_LINC01186	0
PSMG3-AS1_vs_NIFK-AS1	0
PSMG3-AS1_vs_HAND2-AS1	0
PSMG3-AS1_vs_ZNF503-AS2	0
PSMG3-AS1_vs_CECR7	0
PSMG3-AS1_vs_RP11-435O5.2	0
PSMG3-AS1_vs_MYLK-AS1	0
PSMG3-AS1_vs_KMT2E-AS1	0
PSMG3-AS1_vs_PDZRN3-AS1	0
PSMG3-AS1_vs_HOXA11-AS	0
PSMG3-AS1_vs_LINC00881	0
PSMG3-AS1_vs_SOX2-OT	0
PSMG3-AS1_vs_MIR155HG	0
PSMG3-AS1_vs_LINC01426	0
PSMG3-AS1_vs_MIATNB	0
PSMG3-AS1_vs_LINC01503	0
SERPINB9P1_vs_LINC00222	0
PSMG3-AS1_vs_THAP7-AS1	0
PSMG3-AS1_vs_RP11-469A15.2	0
PSMG3-AS1_vs_ZNF674-AS1	0
PSMG3-AS1_vs_LINC01508	0
PSMG3-AS1_vs_LINC00278	0
PSMG3-AS1_vs_LINC-PINT	0
PSMG3-AS1_vs_DLX6-AS1	0
PSMG3-AS1_vs_IDI2-AS1	0
PSMG3-AS1_vs_LINC00665	0
PSMG3-AS1_vs_LINC01399	0
PSMG3-AS1_vs_HOXB-AS3	0
PSMG3-AS1_vs_AC113189.5	0
PSMG3-AS1_vs_RP11-295G20.2	0
PSMG3-AS1_vs_MYCNOS	0
PSMG3-AS1_vs_LINC01011	0
PSMG3-AS1_vs_LIFR-AS1	0
SERPINB9P1_vs_BANCR	0
PSMG3-AS1_vs_RP11-383J24.1	0
PSMG3-AS1_vs_RHPN1-AS1	0
PSMG3-AS1_vs_NAV2-AS2	0
PSMG3-AS1_vs_FLJ20021	0
PSMG3-AS1_vs_WAC-AS1	0
PSMG3-AS1_vs_RP11-660L16.2	0
PSMG3-AS1_vs_RP11-680F20.6	0
PSMG3-AS1_vs_TBX5-AS1	0
PSMG3-AS1_vs_AGAP2-AS1	0
PSMG3-AS1_vs_ZBTB11-AS1	0
PSMG3-AS1_vs_A2ML1-AS2	0
PSMG3-AS1_vs_LBX2-AS1	0
PSMG3-AS1_vs_ARHGAP5-AS1	0
PSMG3-AS1_vs_ATP2A1-AS1	0
PSMG3-AS1_vs_FBXL19-AS1	0
PSMG3-AS1_vs_LINC01311	0
PSMG3-AS1_vs_HOXA-AS2	0
PSMG3-AS1_vs_HOXA10-AS	0
PSMG3-AS1_vs_USP2-AS1	0
PSMG3-AS1_vs_MALAT1	0
PSMG3-AS1_vs_SCAMP1-AS1	0
PSMG3-AS1_vs_CRNDE	0
PSMG3-AS1_vs_PRR7-AS1	0
PSMG3-AS1_vs_RGMB-AS1	0
PSMG3-AS1_vs_SNHG10	0
PSMG3-AS1_vs_NNT-AS1	0
PSMG3-AS1_vs_LINC00992	0
PSMG3-AS1_vs_CTD-2194D22.4	0
PSMG3-AS1_vs_LINC01234	0
PSMG3-AS1_vs_HOXC13-AS	0
PSMG3-AS1_vs_PVT1	0
PSMG3-AS1_vs_LINC00536	0
PSMG3-AS1_vs_TUNAR	0
PSMG3-AS1_vs_CTD-2066L21.3	0
PSMG3-AS1_vs_RP11-689K5.3	0
SERPINB9P1_vs_JAKMIP2-AS1	0
SERPINB9P1_vs_AFAP1-AS1	0
PSMG3-AS1_vs_RP11-467J12.4	0
SERPINB9P1_vs_LINC01011	0
SERPINB9P1_vs_LIFR-AS1	0
SERPINB9P1_vs_USP2-AS1	0
SERPINB9P1_vs_SCAMP1-AS1	0
SERPINB9P1_vs_CRNDE	0
SERPINB9P1_vs_PRR7-AS1	0
SERPINB9P1_vs_RGMB-AS1	0
SERPINB9P1_vs_SNHG10	0
SERPINB9P1_vs_NNT-AS1	0
SERPINB9P1_vs_LINC00992	0
SERPINB9P1_vs_CTD-2194D22.4	0
SERPINB9P1_vs_LINC01234	0
SERPINB9P1_vs_HOXC13-AS	0
SERPINB9P1_vs_PVT1	0
SERPINB9P1_vs_LINC00536	0
SERPINB9P1_vs_TUNAR	0
SERPINB9P1_vs_MIATNB	0
SERPINB9P1_vs_SOX2-OT	0
SERPINB9P1_vs_RP11-689K5.3	0
SERPINB9P1_vs_LINC00881	0
SERPINB9P1_vs_MIR155HG	0
SERPINB9P1_vs_OLMALINC	0
SERPINB9P1_vs_ASH1L-AS1	0
SERPINB9P1_vs_KDM4A-AS1	0
SERPINB9P1_vs_LINC01186	0
SERPINB9P1_vs_NIFK-AS1	0
SERPINB9P1_vs_HAND2-AS1	0
SERPINB9P1_vs_ZNF503-AS2	0
SERPINB9P1_vs_CECR7	0
SERPINB9P1_vs_RP11-435O5.2	0
SERPINB9P1_vs_LINC00649	0
SERPINB9P1_vs_MYLK-AS1	0
SERPINB9P1_vs_KMT2E-AS1	0
SERPINB9P1_vs_PDZRN3-AS1	0
SERPINB9P1_vs_HOXA11-AS	0
SERPINB9P1_vs_CTD-2066L21.3	0
SERPINB9P1_vs_MALAT1	0
SERPINB9P1_vs_LA16c-380H5.5	0
SERPINB9P1_vs_VPS9D1-AS1	0
SERPINB9P1_vs_RP11-303E16.6	0
SERPINB9P1_vs_TAPT1-AS1	0
SERPINB9P1_vs_LINC00526	0
SERPINB9P1_vs_LINC00668	0
SERPINB9P1_vs_LINC00683	0
SERPINB9P1_vs_SNHG25	0
SERPINB9P1_vs_RP11-332H18.5	0
SERPINB9P1_vs_ZNF790-AS1	0
SERPINB9P1_vs_RP11-879F14.2	0
SERPINB9P1_vs_RP11-91G21.1	0
SERPINB9P1_vs_RP11-464F9.20	0
SERPINB9P1_vs_A1BG-AS1	0
SERPINB9P1_vs_ZSCAN16-AS1	0
SERPINB9P1_vs_SNHG8	0
SERPINB9P1_vs_LPP-AS2	0
SERPINB9P1_vs_RP11-467J12.4	0
SERPINB9P1_vs_LINC01311	0
SERPINB9P1_vs_HOXA10-AS	0
SERPINB9P1_vs_FBXL19-AS1	0
SERPINB9P1_vs_RP11-383J24.1	0
SERPINB9P1_vs_HOXA-AS2	0
SERPINB9P1_vs_RHPN1-AS1	0
SERPINB9P1_vs_NAV2-AS2	0
SERPINB9P1_vs_FLJ20021	0
SERPINB9P1_vs_WAC-AS1	0
SERPINB9P1_vs_RP11-660L16.2	0
SERPINB9P1_vs_RP11-680F20.6	0
SERPINB9P1_vs_TBX5-AS1	0
SERPINB9P1_vs_AGAP2-AS1	0
SERPINB9P1_vs_ZBTB11-AS1	0
SERPINB9P1_vs_A2ML1-AS2	0
SERPINB9P1_vs_LBX2-AS1	0
SERPINB9P1_vs_ARHGAP5-AS1	0
SERPINB9P1_vs_ATP2A1-AS1	0
PSMG3-AS1_vs_VPS9D1-AS1	0
PSMG3-AS1_vs_RP11-303E16.6	0
LINC00665_vs_HOXA11-AS	0
THAP7-AS1_vs_LINC00526	0
THAP7-AS1_vs_LINC00683	0
THAP7-AS1_vs_SNHG25	0
THAP7-AS1_vs_RP11-332H18.5	0
THAP7-AS1_vs_ZNF790-AS1	0
THAP7-AS1_vs_RP11-879F14.2	0
THAP7-AS1_vs_RP11-91G21.1	0
THAP7-AS1_vs_RP11-464F9.20	0
THAP7-AS1_vs_A1BG-AS1	0
THAP7-AS1_vs_ZSCAN16-AS1	0
THAP7-AS1_vs_SNHG8	0
THAP7-AS1_vs_LPP-AS2	0
THAP7-AS1_vs_LA16c-380H5.5	0
THAP7-AS1_vs_AFAP1-AS1	0
THAP7-AS1_vs_BANCR	0
THAP7-AS1_vs_JAKMIP2-AS1	0
THAP7-AS1_vs_LINC00668	0
THAP7-AS1_vs_TAPT1-AS1	0
RP11-469A15.2_vs_ZNF674-AS1	0
THAP7-AS1_vs_RP11-303E16.6	0
THAP7-AS1_vs_FLJ20021	0
THAP7-AS1_vs_WAC-AS1	0
THAP7-AS1_vs_RP11-660L16.2	0
THAP7-AS1_vs_RP11-680F20.6	0
THAP7-AS1_vs_TBX5-AS1	0
THAP7-AS1_vs_AGAP2-AS1	0
THAP7-AS1_vs_ZBTB11-AS1	0
THAP7-AS1_vs_A2ML1-AS2	0
THAP7-AS1_vs_LBX2-AS1	0
THAP7-AS1_vs_ARHGAP5-AS1	0
THAP7-AS1_vs_ATP2A1-AS1	0
THAP7-AS1_vs_FBXL19-AS1	0
THAP7-AS1_vs_LINC01311	0
THAP7-AS1_vs_VPS9D1-AS1	0
THAP7-AS1_vs_RP11-467J12.4	0
THAP7-AS1_vs_LINC00222	0
RP11-469A15.2_vs_LINC01508	0
THAP7-AS1_vs_RHPN1-AS1	0
RP11-469A15.2_vs_NIFK-AS1	0
RP11-469A15.2_vs_ZNF503-AS2	0
RP11-469A15.2_vs_CECR7	0
RP11-469A15.2_vs_RP11-435O5.2	0
RP11-469A15.2_vs_LINC00649	0
RP11-469A15.2_vs_MYLK-AS1	0
RP11-469A15.2_vs_KMT2E-AS1	0
RP11-469A15.2_vs_PDZRN3-AS1	0
RP11-469A15.2_vs_HOXA11-AS	0
RP11-469A15.2_vs_LINC00881	0
RP11-469A15.2_vs_SOX2-OT	0
RP11-469A15.2_vs_LINC01011	0
RP11-469A15.2_vs_MIATNB	0
RP11-469A15.2_vs_LIFR-AS1	0
RP11-469A15.2_vs_USP2-AS1	0
RP11-469A15.2_vs_SCAMP1-AS1	0
RP11-469A15.2_vs_HAND2-AS1	0
RP11-469A15.2_vs_LINC01186	0
RP11-469A15.2_vs_LINC00278	0
RP11-469A15.2_vs_KDM4A-AS1	0
RP11-469A15.2_vs_LINC-PINT	0
RP11-469A15.2_vs_DLX6-AS1	0
RP11-469A15.2_vs_IDI2-AS1	0
RP11-469A15.2_vs_LINC00665	0
RP11-469A15.2_vs_LINC01399	0
RP11-469A15.2_vs_HOXB-AS3	0
RP11-469A15.2_vs_AC113189.5	0
RP11-469A15.2_vs_RP11-295G20.2	0
RP11-469A15.2_vs_MYCNOS	0
RP11-469A15.2_vs_LINC01503	0
RP11-469A15.2_vs_LINC01426	0
RP11-469A15.2_vs_MAPKAPK5-AS1	0
RP11-469A15.2_vs_MIR155HG	0
RP11-469A15.2_vs_OLMALINC	0
RP11-469A15.2_vs_ASH1L-AS1	0
THAP7-AS1_vs_NAV2-AS2	0
THAP7-AS1_vs_HOXA-AS2	0
PSMG3-AS1_vs_TAPT1-AS1	0
PSMG3-AS1_vs_LINC00222	0
THAP7-AS1_vs_ZNF674-AS1	0
THAP7-AS1_vs_LINC01508	0
THAP7-AS1_vs_LINC00278	0
THAP7-AS1_vs_LINC-PINT	0
THAP7-AS1_vs_DLX6-AS1	0
THAP7-AS1_vs_IDI2-AS1	0
THAP7-AS1_vs_LINC00665	0
THAP7-AS1_vs_LINC01399	0
THAP7-AS1_vs_HOXB-AS3	0
THAP7-AS1_vs_AC113189.5	0
THAP7-AS1_vs_RP11-295G20.2	0
THAP7-AS1_vs_MYCNOS	0
THAP7-AS1_vs_LINC01503	0
THAP7-AS1_vs_LINC01426	0
THAP7-AS1_vs_MAPKAPK5-AS1	0
THAP7-AS1_vs_RP11-469A15.2	0
PSMG3-AS1_vs_JAKMIP2-AS1	0
THAP7-AS1_vs_OLMALINC	0
PSMG3-AS1_vs_BANCR	0
PSMG3-AS1_vs_LINC00526	0
PSMG3-AS1_vs_LINC00668	0
PSMG3-AS1_vs_LINC00683	0
PSMG3-AS1_vs_SNHG25	0
PSMG3-AS1_vs_RP11-332H18.5	0
PSMG3-AS1_vs_ZNF790-AS1	0
PSMG3-AS1_vs_RP11-879F14.2	0
PSMG3-AS1_vs_RP11-91G21.1	0
PSMG3-AS1_vs_RP11-464F9.20	0
PSMG3-AS1_vs_A1BG-AS1	0
PSMG3-AS1_vs_ZSCAN16-AS1	0
PSMG3-AS1_vs_SNHG8	0
PSMG3-AS1_vs_LPP-AS2	0
PSMG3-AS1_vs_LA16c-380H5.5	0
PSMG3-AS1_vs_AFAP1-AS1	0
THAP7-AS1_vs_MIR155HG	0
THAP7-AS1_vs_ASH1L-AS1	0
THAP7-AS1_vs_RP11-383J24.1	0
THAP7-AS1_vs_SCAMP1-AS1	0
THAP7-AS1_vs_PRR7-AS1	0
THAP7-AS1_vs_RGMB-AS1	0
THAP7-AS1_vs_SNHG10	0
THAP7-AS1_vs_NNT-AS1	0
THAP7-AS1_vs_LINC00992	0
THAP7-AS1_vs_CTD-2194D22.4	0
THAP7-AS1_vs_LINC01234	0
THAP7-AS1_vs_HOXC13-AS	0
THAP7-AS1_vs_PVT1	0
THAP7-AS1_vs_LINC00536	0
THAP7-AS1_vs_TUNAR	0
THAP7-AS1_vs_CTD-2066L21.3	0
THAP7-AS1_vs_RP11-689K5.3	0
THAP7-AS1_vs_MALAT1	0
THAP7-AS1_vs_HOXA10-AS	0
THAP7-AS1_vs_CRNDE	0
THAP7-AS1_vs_USP2-AS1	0
THAP7-AS1_vs_KDM4A-AS1	0
THAP7-AS1_vs_LIFR-AS1	0
THAP7-AS1_vs_LINC01186	0
THAP7-AS1_vs_NIFK-AS1	0
THAP7-AS1_vs_HAND2-AS1	0
THAP7-AS1_vs_ZNF503-AS2	0
THAP7-AS1_vs_CECR7	0
THAP7-AS1_vs_RP11-435O5.2	0
THAP7-AS1_vs_LINC00649	0
THAP7-AS1_vs_MYLK-AS1	0
THAP7-AS1_vs_KMT2E-AS1	0
THAP7-AS1_vs_PDZRN3-AS1	0
THAP7-AS1_vs_HOXA11-AS	0
THAP7-AS1_vs_LINC00881	0
THAP7-AS1_vs_SOX2-OT	0
THAP7-AS1_vs_LINC01011	0
THAP7-AS1_vs_MIATNB	0
SERPINB9P1_vs_MAPKAPK5-AS1	0
SERPINB9P1_vs_LINC01426	0
SERPINB9P1_vs_LINC01503	0
ATXN8OS_vs_SERPINB9P1	0
ATXN8OS_vs_THAP7-AS1	0
ATXN8OS_vs_RP11-469A15.2	0
ATXN8OS_vs_ZNF674-AS1	0
ATXN8OS_vs_LINC01508	0
ATXN8OS_vs_LINC00278	0
ATXN8OS_vs_LINC-PINT	0
ATXN8OS_vs_DLX6-AS1	0
ATXN8OS_vs_IDI2-AS1	0
ATXN8OS_vs_LINC00665	0
ATXN8OS_vs_LINC01399	0
ATXN8OS_vs_HOXB-AS3	0
ATXN8OS_vs_AC113189.5	0
ATXN8OS_vs_RP11-295G20.2	0
ATXN8OS_vs_MYCNOS	0
ATXN8OS_vs_LINC01503	0
ATXN8OS_vs_PSMG3-AS1	0
ATXN8OS_vs_FEZF1-AS1	0
ATXN8OS_vs_MAPKAPK5-AS1	0
RP11-195F19.9_vs_LINC00222	0
RP11-195F19.9_vs_LINC00683	0
RP11-195F19.9_vs_SNHG25	0
RP11-195F19.9_vs_RP11-332H18.5	0
RP11-195F19.9_vs_ZNF790-AS1	0
RP11-195F19.9_vs_RP11-879F14.2	0
RP11-195F19.9_vs_RP11-91G21.1	0
RP11-195F19.9_vs_RP11-464F9.20	0
RP11-195F19.9_vs_A1BG-AS1	0
RP11-195F19.9_vs_ZSCAN16-AS1	0
RP11-195F19.9_vs_SNHG8	0
RP11-195F19.9_vs_LPP-AS2	0
RP11-195F19.9_vs_LA16c-380H5.5	0
RP11-195F19.9_vs_AFAP1-AS1	0
RP11-195F19.9_vs_BANCR	0
RP11-195F19.9_vs_JAKMIP2-AS1	0
ATXN8OS_vs_LINC01426	0
ATXN8OS_vs_MIR155HG	0
RP11-195F19.9_vs_LINC00526	0
ATXN8OS_vs_LIFR-AS1	0
ATXN8OS_vs_SCAMP1-AS1	0
ATXN8OS_vs_CRNDE	0
ATXN8OS_vs_PRR7-AS1	0
ATXN8OS_vs_RGMB-AS1	0
ATXN8OS_vs_SNHG10	0
ATXN8OS_vs_NNT-AS1	0
ATXN8OS_vs_LINC00992	0
ATXN8OS_vs_CTD-2194D22.4	0
ATXN8OS_vs_LINC01234	0
ATXN8OS_vs_HOXC13-AS	0
ATXN8OS_vs_PVT1	0
ATXN8OS_vs_LINC00536	0
ATXN8OS_vs_TUNAR	0
ATXN8OS_vs_CTD-2066L21.3	0
ATXN8OS_vs_RP11-689K5.3	0
ATXN8OS_vs_USP2-AS1	0
ATXN8OS_vs_MIATNB	0
ATXN8OS_vs_OLMALINC	0
ATXN8OS_vs_LINC01011	0
ATXN8OS_vs_ASH1L-AS1	0
ATXN8OS_vs_KDM4A-AS1	0
ATXN8OS_vs_LINC01186	0
ATXN8OS_vs_NIFK-AS1	0
ATXN8OS_vs_HAND2-AS1	0
ATXN8OS_vs_ZNF503-AS2	0
ATXN8OS_vs_CECR7	0
ATXN8OS_vs_RP11-435O5.2	0
ATXN8OS_vs_LINC00649	0
ATXN8OS_vs_MYLK-AS1	0
ATXN8OS_vs_KMT2E-AS1	0
ATXN8OS_vs_PDZRN3-AS1	0
ATXN8OS_vs_HOXA11-AS	0
ATXN8OS_vs_LINC00881	0
ATXN8OS_vs_SOX2-OT	0
RP11-195F19.9_vs_LINC00668	0
RP11-195F19.9_vs_TAPT1-AS1	0
SERPINB9P1_vs_MYCNOS	0
RP11-195F19.9_vs_ASH1L-AS1	0
RP11-195F19.9_vs_LINC01186	0
RP11-195F19.9_vs_NIFK-AS1	0
RP11-195F19.9_vs_HAND2-AS1	0
RP11-195F19.9_vs_ZNF503-AS2	0
RP11-195F19.9_vs_CECR7	0
RP11-195F19.9_vs_RP11-435O5.2	0
RP11-195F19.9_vs_LINC00649	0
RP11-195F19.9_vs_MYLK-AS1	0
RP11-195F19.9_vs_KMT2E-AS1	0
RP11-195F19.9_vs_PDZRN3-AS1	0
RP11-195F19.9_vs_HOXA11-AS	0
RP11-195F19.9_vs_LINC00881	0
RP11-195F19.9_vs_SOX2-OT	0
RP11-195F19.9_vs_LINC01011	0
RP11-195F19.9_vs_MIATNB	0
RP11-195F19.9_vs_KDM4A-AS1	0
RP11-195F19.9_vs_OLMALINC	0
RP11-195F19.9_vs_USP2-AS1	0
RP11-195F19.9_vs_MIR155HG	0
RP11-195F19.9_vs_ZNF674-AS1	0
RP11-195F19.9_vs_LINC01508	0
RP11-195F19.9_vs_LINC00278	0
RP11-195F19.9_vs_LINC-PINT	0
RP11-195F19.9_vs_DLX6-AS1	0
RP11-195F19.9_vs_IDI2-AS1	0
RP11-195F19.9_vs_LINC00665	0
RP11-195F19.9_vs_LINC01399	0
RP11-195F19.9_vs_HOXB-AS3	0
RP11-195F19.9_vs_AC113189.5	0
RP11-195F19.9_vs_RP11-295G20.2	0
RP11-195F19.9_vs_MYCNOS	0
RP11-195F19.9_vs_LINC01503	0
RP11-195F19.9_vs_LINC01426	0
RP11-195F19.9_vs_MAPKAPK5-AS1	0
RP11-195F19.9_vs_LIFR-AS1	0
RP11-195F19.9_vs_SCAMP1-AS1	0
RP11-195F19.9_vs_RP11-303E16.6	0
RP11-195F19.9_vs_RHPN1-AS1	0
RP11-195F19.9_vs_FLJ20021	0
RP11-195F19.9_vs_WAC-AS1	0
RP11-195F19.9_vs_RP11-660L16.2	0
RP11-195F19.9_vs_RP11-680F20.6	0
RP11-195F19.9_vs_TBX5-AS1	0
RP11-195F19.9_vs_AGAP2-AS1	0
RP11-195F19.9_vs_ZBTB11-AS1	0
RP11-195F19.9_vs_A2ML1-AS2	0
RP11-195F19.9_vs_LBX2-AS1	0
RP11-195F19.9_vs_ARHGAP5-AS1	0
RP11-195F19.9_vs_ATP2A1-AS1	0
RP11-195F19.9_vs_FBXL19-AS1	0
RP11-195F19.9_vs_LINC01311	0
RP11-195F19.9_vs_VPS9D1-AS1	0
RP11-195F19.9_vs_RP11-467J12.4	0
RP11-195F19.9_vs_NAV2-AS2	0
RP11-195F19.9_vs_HOXA-AS2	0
RP11-195F19.9_vs_CRNDE	0
RP11-195F19.9_vs_RP11-383J24.1	0
RP11-195F19.9_vs_PRR7-AS1	0
RP11-195F19.9_vs_RGMB-AS1	0
RP11-195F19.9_vs_SNHG10	0
RP11-195F19.9_vs_NNT-AS1	0
RP11-195F19.9_vs_LINC00992	0
RP11-195F19.9_vs_CTD-2194D22.4	0
RP11-195F19.9_vs_LINC01234	0
RP11-195F19.9_vs_HOXC13-AS	0
RP11-195F19.9_vs_PVT1	0
RP11-195F19.9_vs_LINC00536	0
RP11-195F19.9_vs_TUNAR	0
RP11-195F19.9_vs_CTD-2066L21.3	0
RP11-195F19.9_vs_RP11-689K5.3	0
RP11-195F19.9_vs_MALAT1	0
RP11-195F19.9_vs_HOXA10-AS	0
ATXN8OS_vs_MALAT1	0
ATXN8OS_vs_HOXA10-AS	0
ATXN8OS_vs_RP11-383J24.1	0
FEZF1-AS1_vs_MALAT1	0
FEZF1-AS1_vs_RP11-383J24.1	0
FEZF1-AS1_vs_HOXA-AS2	0
FEZF1-AS1_vs_RHPN1-AS1	0
FEZF1-AS1_vs_NAV2-AS2	0
FEZF1-AS1_vs_FLJ20021	0
FEZF1-AS1_vs_WAC-AS1	0
FEZF1-AS1_vs_RP11-660L16.2	0
FEZF1-AS1_vs_RP11-680F20.6	0
FEZF1-AS1_vs_TBX5-AS1	0
FEZF1-AS1_vs_AGAP2-AS1	0
FEZF1-AS1_vs_ZBTB11-AS1	0
FEZF1-AS1_vs_A2ML1-AS2	0
FEZF1-AS1_vs_LBX2-AS1	0
FEZF1-AS1_vs_ARHGAP5-AS1	0
FEZF1-AS1_vs_ATP2A1-AS1	0
FEZF1-AS1_vs_HOXA10-AS	0
FEZF1-AS1_vs_RP11-689K5.3	0
FEZF1-AS1_vs_LINC01311	0
FEZF1-AS1_vs_CTD-2066L21.3	0
FEZF1-AS1_vs_LIFR-AS1	0
FEZF1-AS1_vs_USP2-AS1	0
FEZF1-AS1_vs_SCAMP1-AS1	0
FEZF1-AS1_vs_CRNDE	0
FEZF1-AS1_vs_PRR7-AS1	0
FEZF1-AS1_vs_RGMB-AS1	0
FEZF1-AS1_vs_SNHG10	0
FEZF1-AS1_vs_NNT-AS1	0
FEZF1-AS1_vs_LINC00992	0
FEZF1-AS1_vs_CTD-2194D22.4	0
FEZF1-AS1_vs_LINC01234	0
FEZF1-AS1_vs_HOXC13-AS	0
FEZF1-AS1_vs_PVT1	0
FEZF1-AS1_vs_LINC00536	0
FEZF1-AS1_vs_TUNAR	0
FEZF1-AS1_vs_FBXL19-AS1	0
FEZF1-AS1_vs_VPS9D1-AS1	0
ATXN8OS_vs_HOXA-AS2	0
FEZF1-AS1_vs_BANCR	0
FEZF1-AS1_vs_LINC00222	0
SERPINB9P1_vs_PSMG3-AS1	0
SERPINB9P1_vs_THAP7-AS1	0
SERPINB9P1_vs_RP11-469A15.2	0
SERPINB9P1_vs_ZNF674-AS1	0
SERPINB9P1_vs_LINC01508	0
SERPINB9P1_vs_LINC00278	0
SERPINB9P1_vs_LINC-PINT	0
SERPINB9P1_vs_DLX6-AS1	0
SERPINB9P1_vs_IDI2-AS1	0
SERPINB9P1_vs_LINC00665	0
SERPINB9P1_vs_LINC01399	0
SERPINB9P1_vs_HOXB-AS3	0
SERPINB9P1_vs_AC113189.5	0
SERPINB9P1_vs_RP11-295G20.2	0
FEZF1-AS1_vs_JAKMIP2-AS1	0
FEZF1-AS1_vs_AFAP1-AS1	0
FEZF1-AS1_vs_RP11-467J12.4	0
FEZF1-AS1_vs_LA16c-380H5.5	0
FEZF1-AS1_vs_RP11-303E16.6	0
FEZF1-AS1_vs_TAPT1-AS1	0
FEZF1-AS1_vs_LINC00526	0
FEZF1-AS1_vs_LINC00668	0
FEZF1-AS1_vs_LINC00683	0
FEZF1-AS1_vs_SNHG25	0
FEZF1-AS1_vs_RP11-332H18.5	0
FEZF1-AS1_vs_ZNF790-AS1	0
FEZF1-AS1_vs_RP11-879F14.2	0
FEZF1-AS1_vs_RP11-91G21.1	0
FEZF1-AS1_vs_RP11-464F9.20	0
FEZF1-AS1_vs_A1BG-AS1	0
FEZF1-AS1_vs_ZSCAN16-AS1	0
FEZF1-AS1_vs_SNHG8	0
FEZF1-AS1_vs_LPP-AS2	0
FEZF1-AS1_vs_MIATNB	0
FEZF1-AS1_vs_LINC01011	0
FEZF1-AS1_vs_SOX2-OT	0
ATXN8OS_vs_RP11-303E16.6	0
ATXN8OS_vs_LINC00526	0
ATXN8OS_vs_LINC00668	0
ATXN8OS_vs_LINC00683	0
ATXN8OS_vs_SNHG25	0
ATXN8OS_vs_RP11-332H18.5	0
ATXN8OS_vs_ZNF790-AS1	0
ATXN8OS_vs_RP11-879F14.2	0
ATXN8OS_vs_RP11-91G21.1	0
ATXN8OS_vs_RP11-464F9.20	0
ATXN8OS_vs_A1BG-AS1	0
ATXN8OS_vs_ZSCAN16-AS1	0
ATXN8OS_vs_SNHG8	0
ATXN8OS_vs_LPP-AS2	0
ATXN8OS_vs_LA16c-380H5.5	0
ATXN8OS_vs_AFAP1-AS1	0
ATXN8OS_vs_TAPT1-AS1	0
ATXN8OS_vs_RP11-467J12.4	0
FEZF1-AS1_vs_LINC00881	0
ATXN8OS_vs_VPS9D1-AS1	0
ATXN8OS_vs_RHPN1-AS1	0
ATXN8OS_vs_NAV2-AS2	0
ATXN8OS_vs_FLJ20021	0
ATXN8OS_vs_WAC-AS1	0
ATXN8OS_vs_RP11-660L16.2	0
ATXN8OS_vs_RP11-680F20.6	0
ATXN8OS_vs_TBX5-AS1	0
ATXN8OS_vs_AGAP2-AS1	0
ATXN8OS_vs_ZBTB11-AS1	0
ATXN8OS_vs_A2ML1-AS2	0
ATXN8OS_vs_LBX2-AS1	0
ATXN8OS_vs_ARHGAP5-AS1	0
ATXN8OS_vs_ATP2A1-AS1	0
ATXN8OS_vs_FBXL19-AS1	0
ATXN8OS_vs_LINC01311	0
ATXN8OS_vs_BANCR	0
ATXN8OS_vs_JAKMIP2-AS1	0
ATXN8OS_vs_LINC00222	0
FEZF1-AS1_vs_SERPINB9P1	0
FEZF1-AS1_vs_MIR155HG	0
FEZF1-AS1_vs_OLMALINC	0
FEZF1-AS1_vs_ASH1L-AS1	0
FEZF1-AS1_vs_KDM4A-AS1	0
FEZF1-AS1_vs_LINC01186	0
FEZF1-AS1_vs_NIFK-AS1	0
FEZF1-AS1_vs_HAND2-AS1	0
FEZF1-AS1_vs_ZNF503-AS2	0
FEZF1-AS1_vs_CECR7	0
FEZF1-AS1_vs_RP11-435O5.2	0
FEZF1-AS1_vs_LINC00649	0
FEZF1-AS1_vs_MYLK-AS1	0
FEZF1-AS1_vs_KMT2E-AS1	0
FEZF1-AS1_vs_PDZRN3-AS1	0
FEZF1-AS1_vs_HOXA11-AS	0
FEZF1-AS1_vs_MAPKAPK5-AS1	0
FEZF1-AS1_vs_LINC01426	0
FEZF1-AS1_vs_LINC01503	0
FEZF1-AS1_vs_LINC-PINT	0
FEZF1-AS1_vs_PSMG3-AS1	0
FEZF1-AS1_vs_THAP7-AS1	0
FEZF1-AS1_vs_RP11-469A15.2	0
FEZF1-AS1_vs_ZNF674-AS1	0
FEZF1-AS1_vs_LINC01508	0
FEZF1-AS1_vs_LINC00278	0
FEZF1-AS1_vs_DLX6-AS1	0
FEZF1-AS1_vs_MYCNOS	0
FEZF1-AS1_vs_IDI2-AS1	0
FEZF1-AS1_vs_LINC00665	0
FEZF1-AS1_vs_LINC01399	0
FEZF1-AS1_vs_HOXB-AS3	0
FEZF1-AS1_vs_AC113189.5	0
FEZF1-AS1_vs_RP11-295G20.2	0
RP11-469A15.2_vs_CRNDE	0
RP11-469A15.2_vs_PRR7-AS1	0
RP11-469A15.2_vs_RGMB-AS1	0
LINC-PINT_vs_RP11-91G21.1	0
LINC-PINT_vs_A1BG-AS1	0
LINC-PINT_vs_ZSCAN16-AS1	0
LINC-PINT_vs_SNHG8	0
LINC-PINT_vs_LPP-AS2	0
LINC-PINT_vs_LA16c-380H5.5	0
LINC-PINT_vs_AFAP1-AS1	0
LINC-PINT_vs_BANCR	0
LINC-PINT_vs_JAKMIP2-AS1	0
LINC-PINT_vs_LINC00222	0
DLX6-AS1_vs_IDI2-AS1	0
DLX6-AS1_vs_LINC00665	0
DLX6-AS1_vs_LINC01399	0
DLX6-AS1_vs_HOXB-AS3	0
DLX6-AS1_vs_AC113189.5	0
DLX6-AS1_vs_RP11-295G20.2	0
LINC-PINT_vs_RP11-464F9.20	0
LINC-PINT_vs_RP11-879F14.2	0
DLX6-AS1_vs_LINC01503	0
LINC-PINT_vs_ZNF790-AS1	0
LINC-PINT_vs_ZBTB11-AS1	0
LINC-PINT_vs_A2ML1-AS2	0
LINC-PINT_vs_LBX2-AS1	0
LINC-PINT_vs_ARHGAP5-AS1	0
LINC-PINT_vs_ATP2A1-AS1	0
LINC-PINT_vs_FBXL19-AS1	0
LINC-PINT_vs_LINC01311	0
LINC-PINT_vs_VPS9D1-AS1	0
LINC-PINT_vs_RP11-467J12.4	0
LINC-PINT_vs_RP11-303E16.6	0
LINC-PINT_vs_TAPT1-AS1	0
LINC-PINT_vs_LINC00668	0
LINC-PINT_vs_LINC00683	0
LINC-PINT_vs_SNHG25	0
LINC-PINT_vs_RP11-332H18.5	0
DLX6-AS1_vs_MYCNOS	0
DLX6-AS1_vs_LINC01426	0
LINC-PINT_vs_TBX5-AS1	0
DLX6-AS1_vs_LINC01011	0
DLX6-AS1_vs_LIFR-AS1	0
DLX6-AS1_vs_USP2-AS1	0
DLX6-AS1_vs_SCAMP1-AS1	0
DLX6-AS1_vs_CRNDE	0
DLX6-AS1_vs_PRR7-AS1	0
DLX6-AS1_vs_RGMB-AS1	0
DLX6-AS1_vs_SNHG10	0
DLX6-AS1_vs_NNT-AS1	0
DLX6-AS1_vs_LINC00992	0
DLX6-AS1_vs_CTD-2194D22.4	0
DLX6-AS1_vs_LINC01234	0
DLX6-AS1_vs_HOXC13-AS	0
DLX6-AS1_vs_PVT1	0
DLX6-AS1_vs_LINC00536	0
DLX6-AS1_vs_TUNAR	0
DLX6-AS1_vs_MIATNB	0
DLX6-AS1_vs_SOX2-OT	0
DLX6-AS1_vs_MAPKAPK5-AS1	0
DLX6-AS1_vs_LINC00881	0
DLX6-AS1_vs_MIR155HG	0
DLX6-AS1_vs_OLMALINC	0
DLX6-AS1_vs_ASH1L-AS1	0
DLX6-AS1_vs_KDM4A-AS1	0
DLX6-AS1_vs_LINC01186	0
DLX6-AS1_vs_NIFK-AS1	0
DLX6-AS1_vs_HAND2-AS1	0
DLX6-AS1_vs_ZNF503-AS2	0
DLX6-AS1_vs_CECR7	0
DLX6-AS1_vs_RP11-435O5.2	0
DLX6-AS1_vs_LINC00649	0
DLX6-AS1_vs_MYLK-AS1	0
DLX6-AS1_vs_KMT2E-AS1	0
DLX6-AS1_vs_PDZRN3-AS1	0
DLX6-AS1_vs_HOXA11-AS	0
LINC-PINT_vs_AGAP2-AS1	0
LINC-PINT_vs_RP11-680F20.6	0
LINC00278_vs_TAPT1-AS1	0
LINC-PINT_vs_DLX6-AS1	0
LINC-PINT_vs_LINC00665	0
LINC-PINT_vs_LINC01399	0
LINC-PINT_vs_HOXB-AS3	0
LINC-PINT_vs_AC113189.5	0
LINC-PINT_vs_RP11-295G20.2	0
LINC-PINT_vs_MYCNOS	0
LINC-PINT_vs_LINC01503	0
LINC-PINT_vs_LINC01426	0
LINC-PINT_vs_MAPKAPK5-AS1	0
LINC-PINT_vs_MIR155HG	0
LINC-PINT_vs_OLMALINC	0
LINC-PINT_vs_ASH1L-AS1	0
LINC-PINT_vs_KDM4A-AS1	0
LINC-PINT_vs_LINC01186	0
LINC-PINT_vs_NIFK-AS1	0
LINC-PINT_vs_IDI2-AS1	0
LINC00278_vs_LINC00222	0
LINC-PINT_vs_ZNF503-AS2	0
LINC00278_vs_JAKMIP2-AS1	0
LINC00278_vs_LINC00668	0
LINC00278_vs_LINC00683	0
LINC00278_vs_SNHG25	0
LINC00278_vs_RP11-332H18.5	0
LINC00278_vs_ZNF790-AS1	0
LINC00278_vs_RP11-879F14.2	0
LINC00278_vs_RP11-91G21.1	0
LINC00278_vs_RP11-464F9.20	0
LINC00278_vs_A1BG-AS1	0
LINC00278_vs_ZSCAN16-AS1	0
LINC00278_vs_SNHG8	0
LINC00278_vs_LPP-AS2	0
LINC00278_vs_LA16c-380H5.5	0
LINC00278_vs_AFAP1-AS1	0
LINC00278_vs_BANCR	0
LINC-PINT_vs_HAND2-AS1	0
LINC-PINT_vs_CECR7	0
LINC-PINT_vs_RP11-660L16.2	0
LINC-PINT_vs_LINC00992	0
LINC-PINT_vs_LINC01234	0
LINC-PINT_vs_HOXC13-AS	0
LINC-PINT_vs_PVT1	0
LINC-PINT_vs_LINC00536	0
LINC-PINT_vs_TUNAR	0
LINC-PINT_vs_CTD-2066L21.3	0
LINC-PINT_vs_RP11-689K5.3	0
LINC-PINT_vs_MALAT1	0
LINC-PINT_vs_HOXA10-AS	0
LINC-PINT_vs_RP11-383J24.1	0
LINC-PINT_vs_HOXA-AS2	0
LINC-PINT_vs_RHPN1-AS1	0
LINC-PINT_vs_NAV2-AS2	0
LINC-PINT_vs_FLJ20021	0
LINC-PINT_vs_WAC-AS1	0
LINC-PINT_vs_CTD-2194D22.4	0
LINC-PINT_vs_NNT-AS1	0
LINC-PINT_vs_RP11-435O5.2	0
LINC-PINT_vs_SNHG10	0
LINC-PINT_vs_LINC00649	0
LINC-PINT_vs_MYLK-AS1	0
LINC-PINT_vs_KMT2E-AS1	0
LINC-PINT_vs_PDZRN3-AS1	0
LINC-PINT_vs_HOXA11-AS	0
LINC-PINT_vs_LINC00881	0
LINC-PINT_vs_SOX2-OT	0
LINC-PINT_vs_LINC01011	0
LINC-PINT_vs_MIATNB	0
LINC-PINT_vs_LIFR-AS1	0
LINC-PINT_vs_USP2-AS1	0
LINC-PINT_vs_SCAMP1-AS1	0
[truncated: 7,731 more rows]
