# Supplementary material for: CodLncScape Provides a Self‐Enriching Framework for the Systematic Collection and Exploration of Coding LncRNAs
Source: Adv Sci (Weinh). 2024 Apr 11;11(22):2400009. doi: 10.1002/advs.202400009 (PMC11165466; doi:10.1002/advs.202400009)
Supplement: Supplementary file 4 — Supporting Information [file ADVS-11-2400009-s003.xlsx]

## Sheet: Score of BRCA
SampleID	Tumor Type	Prediction	True_Label
TCGA-A8-A09T-01	BRCA	0.0609419	0
TCGA-B6-A0IJ-01	BRCA	0.692291	1
TCGA-E2-A159-01	BRCA	0.672052	1
TCGA-BH-A0EA-01	BRCA	0.0609419	0
TCGA-AO-A12D-01	BRCA	0.0609419	0
TCGA-BH-A18L-01	BRCA	0.0609419	0
TCGA-E2-A15R-01	BRCA	0.0609419	0
TCGA-A2-A0EO-01	BRCA	0.0609419	0
TCGA-A8-A06U-01	BRCA	0.0609419	0
TCGA-A2-A0ES-01	BRCA	0.0609419	0
TCGA-A8-A06Z-01	BRCA	0.382906	0
TCGA-AR-A0U4-01	BRCA	0.692291	1
TCGA-BH-A0WA-01	BRCA	0.692291	1
TCGA-AN-A0XR-01	BRCA	0.0609419	0
TCGA-A8-A07C-01	BRCA	0.692291	1
TCGA-AN-A0FZ-01	BRCA	0.0609419	0
TCGA-A7-A3J0-01	BRCA	0.0830831	0
TCGA-D8-A1X7-01	BRCA	0.0639636	0
TCGA-D8-A27W-01	BRCA	0.0609419	0
TCGA-C8-A12P-01	BRCA	0.587475	0
TCGA-BH-A0H0-01	BRCA	0.0639636	0
TCGA-C8-A12M-01	BRCA	0.0609419	0
TCGA-AO-A03O-01	BRCA	0.0609419	0
TCGA-BH-A1F0-01	BRCA	0.0609419	1
TCGA-E2-A10C-01	BRCA	0.0609419	0
TCGA-AC-A2QH-01	BRCA	0.692291	1
TCGA-A7-A26J-01	BRCA	0.0609419	0
TCGA-A2-A0YC-01	BRCA	0.0609419	0
TCGA-E2-A10B-01	BRCA	0.0609419	0
TCGA-B6-A0WY-01	BRCA	0.0609419	0
TCGA-C8-A133-01	BRCA	0.0609419	0
TCGA-BH-A209-01	BRCA	0.494892	0
TCGA-EW-A1PF-01	BRCA	0.0609419	0
TCGA-E2-A1BD-01	BRCA	0.0609419	0
TCGA-AR-A24L-01	BRCA	0.0609419	0
TCGA-A8-A079-01	BRCA	0.0609419	0
TCGA-E2-A10F-01	BRCA	0.0609419	0
TCGA-C8-A278-01	BRCA	0.0609419	0
TCGA-BH-A0B0-01	BRCA	0.0609419	0
TCGA-D8-A1JL-01	BRCA	0.692291	1
TCGA-AQ-A1H2-01	BRCA	0.0609419	0
TCGA-E9-A229-01	BRCA	0.0609419	0
TCGA-BH-A1ES-01	BRCA	0.0609419	0
TCGA-AR-A251-01	BRCA	0.692291	1
TCGA-AR-A0TU-01	BRCA	0.692291	1
TCGA-AR-A1AX-01	BRCA	0.0609419	0
TCGA-E2-A14N-01	BRCA	0.692291	1
TCGA-A8-A092-01	BRCA	0.0609419	0
TCGA-A8-A06P-01	BRCA	0.0609419	0
TCGA-C8-A12O-01	BRCA	0.0609419	0
TCGA-A1-A0SG-01	BRCA	0.0609419	0
TCGA-C8-A27A-01	BRCA	0.0609419	0
TCGA-E9-A1R4-01	BRCA	0.0609419	0
TCGA-A2-A04W-01	BRCA	0.626541	0
TCGA-A8-A0A1-01	BRCA	0.0609419	0
TCGA-A2-A0CT-01	BRCA	0.0609419	0
TCGA-AN-A0AS-01	BRCA	0.0609419	0
TCGA-BH-A0C7-01	BRCA	0.0609419	0
TCGA-A2-A04T-01	BRCA	0.692291	1
TCGA-D8-A1JF-01	BRCA	0.0609419	0
TCGA-A7-A26E-01	BRCA	0.0609419	0
TCGA-A8-A08J-01	BRCA	0.0609419	0
TCGA-A8-A08X-01	BRCA	0.0609419	0
TCGA-BH-A0RX-01	BRCA	0.683176	1
TCGA-E2-A1LA-01	BRCA	0.0609419	0
TCGA-BH-A0H3-01	BRCA	0.0609419	0
TCGA-BH-A1F5-01	BRCA	0.0609419	0
TCGA-E2-A14P-01	BRCA	0.0639636	0
TCGA-A8-A07B-01	BRCA	0.0609419	0
TCGA-AO-A12H-01	BRCA	0.0609419	0
TCGA-A7-A0DA-01	BRCA	0.692291	1
TCGA-A8-A0A2-01	BRCA	0.0609419	0
TCGA-AN-A0FY-01	BRCA	0.0609419	0
TCGA-AQ-A0Y5-01	BRCA	0.494892	0
TCGA-E2-A14Q-01	BRCA	0.0609419	0
TCGA-E2-A154-01	BRCA	0.0609419	0
TCGA-D8-A1JB-01	BRCA	0.0609419	0
TCGA-D8-A141-01	BRCA	0.0609419	0
TCGA-C8-A138-01	BRCA	0.0609419	0
TCGA-BH-A28Q-01	BRCA	0.0609419	0
TCGA-A2-A0ST-01	BRCA	0.683176	1
TCGA-E2-A1IK-01	BRCA	0.0609419	0
TCGA-E2-A1AZ-01	BRCA	0.383353	1
TCGA-E9-A24A-01	BRCA	0.0609419	0
TCGA-E2-A1B5-01	BRCA	0.0609419	0
TCGA-A2-A0ER-01	BRCA	0.0609419	0
TCGA-BH-A0EE-01	BRCA	0.50953	0
TCGA-AO-A0JF-01	BRCA	0.0609419	0
TCGA-E2-A153-01	BRCA	0.0609419	0
TCGA-AN-A0AK-01	BRCA	0.0609419	0
TCGA-D8-A1J9-01	BRCA	0.0609419	0
TCGA-AC-A23G-01	BRCA	0.0609419	0
TCGA-C8-A1HJ-01	BRCA	0.688678	1
TCGA-BH-A0HA-01	BRCA	0.0609419	0
TCGA-BH-A0HW-01	BRCA	0.0609419	0
TCGA-BH-A0DX-01	BRCA	0.0609419	0
TCGA-D8-A1JH-01	BRCA	0.0609419	0
TCGA-C8-A12K-01	BRCA	0.692291	1
TCGA-D8-A1XB-01	BRCA	0.0609419	0
TCGA-A2-A04Q-01	BRCA	0.672825	1
TCGA-A1-A0SP-01	BRCA	0.692291	1
TCGA-E9-A1NH-01	BRCA	0.0609419	0
TCGA-AR-A2LK-01	BRCA	0.0609419	0
TCGA-C8-A26W-01	BRCA	0.0609419	0
TCGA-AR-A24Z-01	BRCA	0.0609419	0
TCGA-A2-A1FZ-01	BRCA	0.0609419	0
TCGA-A7-A26I-01	BRCA	0.683176	1
TCGA-A8-A086-01	BRCA	0.0609419	0
TCGA-C8-A1HE-01	BRCA	0.0609419	0
TCGA-AR-A2LR-01	BRCA	0.692291	1
TCGA-BH-A0DV-01	BRCA	0.0609419	0
TCGA-A2-A1FW-01	BRCA	0.0609419	0
TCGA-A2-A0CS-01	BRCA	0.0609419	0
TCGA-AN-A04C-01	BRCA	0.0609419	0
TCGA-A8-A0AB-01	BRCA	0.0609419	0
TCGA-A2-A04V-01	BRCA	0.0609419	0
TCGA-EW-A1IX-01	BRCA	0.0609419	0
TCGA-A7-A0D9-01	BRCA	0.0609419	0
TCGA-D8-A27T-01	BRCA	0.0609419	0
TCGA-B6-A2IU-01	BRCA	0.0609419	0
TCGA-A8-A09X-01	BRCA	0.0609419	0
TCGA-A2-A0T3-01	BRCA	0.0609419	0
TCGA-A2-A0YK-01	BRCA	0.0609419	0
TCGA-A1-A0SD-01	BRCA	0.0609419	0
TCGA-AO-A12E-01	BRCA	0.0609419	0
TCGA-BH-A0DK-01	BRCA	0.0609419	0
TCGA-C8-A134-01	BRCA	0.692291	1
TCGA-E2-A1L9-01	BRCA	0.0609419	0
TCGA-A2-A0EX-01	BRCA	0.0609419	0
TCGA-A1-A0SK-01	BRCA	0.680767	1
TCGA-C8-A12N-01	BRCA	0.0609419	0
TCGA-B6-A0RG-01	BRCA	0.0609419	0
TCGA-B6-A1KI-01	BRCA	0.0609419	0
TCGA-E2-A15P-01	BRCA	0.0609419	0
TCGA-BH-A0BW-01	BRCA	0.672205	1
TCGA-B6-A0IO-01	BRCA	0.0609419	0
TCGA-AN-A0XP-01	BRCA	0.0609419	0
TCGA-D8-A27G-01	BRCA	0.0609419	0
TCGA-AO-A03R-01	BRCA	0.0609419	0
TCGA-A2-A0D1-01	BRCA	0.0609419	0
TCGA-BH-A0B4-01	BRCA	0.0609419	0
TCGA-C8-A12X-01	BRCA	0.0609419	0
TCGA-BH-A0HK-01	BRCA	0.0609419	0
TCGA-E2-A3DX-01	BRCA	0.0609419	0
TCGA-E9-A3Q9-01	BRCA	0.0639636	0
TCGA-AR-A1AU-01	BRCA	0.0609419	0
TCGA-AO-A12G-01	BRCA	0.0609419	0
TCGA-AO-A03T-01	BRCA	0.0609419	0
TCGA-C8-A274-01	BRCA	0.0609419	0
TCGA-D8-A1XZ-01	BRCA	0.0609419	0
TCGA-BH-A0GY-01	BRCA	0.0609419	0
TCGA-A2-A25C-01	BRCA	0.0609419	0
TCGA-A8-A06T-01	BRCA	0.0609419	0
TCGA-B6-A0IG-01	BRCA	0.0609419	0
TCGA-GM-A2DN-01	BRCA	0.0609419	0
TCGA-E2-A10E-01	BRCA	0.0609419	0
TCGA-E9-A249-01	BRCA	0.0609419	0
TCGA-GM-A2DK-01	BRCA	0.0609419	0
TCGA-EW-A2FS-01	BRCA	0.0609419	0
TCGA-A7-A13E-01	BRCA	0.692291	1
TCGA-AR-A1AS-01	BRCA	0.0609419	0
TCGA-C8-A1HG-01	BRCA	0.0609419	0
TCGA-E2-A14O-01	BRCA	0.0609419	0
TCGA-A8-A08O-01	BRCA	0.0609419	0
TCGA-BH-A18F-01	BRCA	0.0609419	0
TCGA-EW-A2FR-01	BRCA	0.0609419	0
TCGA-AR-A1AQ-01	BRCA	0.692291	1
TCGA-E2-A105-01	BRCA	0.0609419	0
TCGA-D8-A143-01	BRCA	0.663413	1

## Sheet: SHAP value of BRCA
Edge	Mean |SHAP|
LINC01116_vs_LINC00511	0.0657472
LINC01116_vs_AFAP1-AS1	0.0418816
GATA3-AS1_vs_LINC00536	0.021181
LINC00839_vs_PSMG3-AS1	0.017442
LINC00511_vs_MALAT1	0.0140634
LINC00511_vs_LINC00992	0.0132557
RGMB-AS1_vs_CTD-2066L21.3	0.00461391
LINC01116_vs_LINC00839	0.00440164
AC093323.3_vs_RP11-660L16.2	0.00433845
LINC00839_vs_GATA3-AS1	0.00401052
CASC2_vs_LINC01508	0.0037911
LINC01560_vs_OLMALINC	0.0021473
RP11-539I5.1_vs_LA16c-380H5.5	0.00202302
LINC01426_vs_TBX5-AS1	0.00197483
LINC00839_vs_HOXA11-AS	0.00189524
LINC00467_vs_C1RL-AS1	0.00142324
LINC00839_vs_SCAMP1-AS1	0.00130189
GATA3-AS1_vs_VPS9D1-AS1	0.00126223
ZFAS1_vs_TINCR	0.00118591
LINC01560_vs_LINC00992	0.000942639
MIR7-3HG_vs_LIFR-AS1	0.000809529
SERTAD4-AS1_vs_LINC00887	0.000731704
LINC01291_vs_VPS9D1-AS1	0.000508266
ZFAS1_vs_LINC01503	0.000330254
LINC00467_vs_TINCR	0.000255091
LINC00467_vs_LINC01405	0.000175103
LINC00115_vs_LPP-AS2	0.000172507
PAXIP1-AS2_vs_LINC01311	0.000152759
OLMALINC_vs_AGAP2-AS1	0.000126731
HCP5_vs_DHRS4-AS1	0.000106605
LINC00467_vs_LINC01116	7.42458e-05
GATA3-AS1_vs_LBX2-AS1	7.12114e-05
AC093323.3_vs_PAXIP1-AS2	6.80913e-05
LINC01116_vs_RGMB-AS1	6.41206e-05
LINC00467_vs_MBNL1-AS1	4.90559e-05
LINC01116_vs_CTA-292E10.6	4.29851e-05
LINC00467_vs_LA16c-380H5.5	9.12641e-06
MYCNOS_vs_MAPKAPK5-AS1	0
RP11-295G20.2_vs_JAKMIP2-AS1	0
RP11-295G20.2_vs_LINC00222	0
MYCNOS_vs_LINC01503	0
LINC01426_vs_PVT1	0
MYCNOS_vs_LINC01426	0
LINC01426_vs_LINC00881	0
RP11-295G20.2_vs_AFAP1-AS1	0
MYCNOS_vs_MIR155HG	0
MYCNOS_vs_OLMALINC	0
MYCNOS_vs_ASH1L-AS1	0
MYCNOS_vs_KDM4A-AS1	0
MYCNOS_vs_LINC01186	0
RP11-295G20.2_vs_BANCR	0
RP11-295G20.2_vs_LPP-AS2	0
RP11-295G20.2_vs_LA16c-380H5.5	0
MYCNOS_vs_HAND2-AS1	0
RP11-295G20.2_vs_RP11-303E16.6	0
RP11-295G20.2_vs_TAPT1-AS1	0
RP11-295G20.2_vs_LINC00526	0
RP11-295G20.2_vs_LINC00668	0
RP11-295G20.2_vs_LINC00683	0
RP11-295G20.2_vs_SNHG25	0
LINC01426_vs_LINC00536	0
RP11-295G20.2_vs_RP11-332H18.5	0
RP11-295G20.2_vs_ZNF790-AS1	0
RP11-295G20.2_vs_RP11-879F14.2	0
RP11-295G20.2_vs_RP11-91G21.1	0
RP11-295G20.2_vs_RP11-464F9.20	0
RP11-295G20.2_vs_A1BG-AS1	0
RP11-295G20.2_vs_ZSCAN16-AS1	0
RP11-295G20.2_vs_SNHG8	0
MYCNOS_vs_NIFK-AS1	0
MYCNOS_vs_CECR7	0
MYCNOS_vs_ZNF503-AS2	0
MYCNOS_vs_LINC00536	0
MYCNOS_vs_NNT-AS1	0
MYCNOS_vs_LINC00992	0
MYCNOS_vs_CTD-2194D22.4	0
MYCNOS_vs_LINC01234	0
MYCNOS_vs_HOXC13-AS	0
MYCNOS_vs_PVT1	0
MYCNOS_vs_TUNAR	0
MYCNOS_vs_RGMB-AS1	0
MYCNOS_vs_CTD-2066L21.3	0
MYCNOS_vs_RP11-689K5.3	0
MYCNOS_vs_MALAT1	0
MYCNOS_vs_HOXA10-AS	0
MYCNOS_vs_RP11-383J24.1	0
MYCNOS_vs_HOXA-AS2	0
MYCNOS_vs_SNHG10	0
MYCNOS_vs_PRR7-AS1	0
RP11-295G20.2_vs_VPS9D1-AS1	0
MYCNOS_vs_LINC00881	0
MYCNOS_vs_RP11-435O5.2	0
MYCNOS_vs_LINC00649	0
MYCNOS_vs_MYLK-AS1	0
MYCNOS_vs_KMT2E-AS1	0
MYCNOS_vs_PDZRN3-AS1	0
MYCNOS_vs_HOXA11-AS	0
MYCNOS_vs_SOX2-OT	0
MYCNOS_vs_CRNDE	0
MYCNOS_vs_LINC01011	0
MYCNOS_vs_MIATNB	0
LINC01426_vs_HOXC13-AS	0
MYCNOS_vs_LIFR-AS1	0
MYCNOS_vs_USP2-AS1	0
MYCNOS_vs_SCAMP1-AS1	0
RP11-295G20.2_vs_RP11-467J12.4	0
RP11-295G20.2_vs_FBXL19-AS1	0
RP11-295G20.2_vs_LINC01311	0
RP11-295G20.2_vs_PRR7-AS1	0
RP11-295G20.2_vs_CECR7	0
RP11-295G20.2_vs_RP11-435O5.2	0
RP11-295G20.2_vs_LINC00649	0
RP11-295G20.2_vs_MYLK-AS1	0
RP11-295G20.2_vs_KMT2E-AS1	0
RP11-295G20.2_vs_PDZRN3-AS1	0
RP11-295G20.2_vs_HOXA11-AS	0
RP11-295G20.2_vs_LINC00881	0
RP11-295G20.2_vs_SOX2-OT	0
RP11-295G20.2_vs_LINC01011	0
RP11-295G20.2_vs_MIATNB	0
LINC01426_vs_HOXA-AS2	0
RP11-295G20.2_vs_LIFR-AS1	0
RP11-295G20.2_vs_USP2-AS1	0
RP11-295G20.2_vs_SCAMP1-AS1	0
RP11-295G20.2_vs_ZNF503-AS2	0
RP11-295G20.2_vs_HAND2-AS1	0
RP11-295G20.2_vs_NIFK-AS1	0
RP11-295G20.2_vs_MYCNOS	0
AC113189.5_vs_LPP-AS2	0
AC113189.5_vs_LA16c-380H5.5	0
AC113189.5_vs_AFAP1-AS1	0
AC113189.5_vs_BANCR	0
AC113189.5_vs_JAKMIP2-AS1	0
AC113189.5_vs_LINC00222	0
RP11-295G20.2_vs_LINC01503	0
RP11-295G20.2_vs_LINC01186	0
RP11-295G20.2_vs_LINC01426	0
RP11-295G20.2_vs_MAPKAPK5-AS1	0
RP11-295G20.2_vs_MIR155HG	0
RP11-295G20.2_vs_OLMALINC	0
RP11-295G20.2_vs_ASH1L-AS1	0
RP11-295G20.2_vs_KDM4A-AS1	0
RP11-295G20.2_vs_CRNDE	0
LINC01426_vs_RP11-383J24.1	0
MYCNOS_vs_NAV2-AS2	0
RP11-295G20.2_vs_RGMB-AS1	0
RP11-295G20.2_vs_RHPN1-AS1	0
RP11-295G20.2_vs_NAV2-AS2	0
RP11-295G20.2_vs_FLJ20021	0
RP11-295G20.2_vs_WAC-AS1	0
RP11-295G20.2_vs_RP11-660L16.2	0
RP11-295G20.2_vs_RP11-680F20.6	0
RP11-295G20.2_vs_TBX5-AS1	0
RP11-295G20.2_vs_AGAP2-AS1	0
RP11-295G20.2_vs_ZBTB11-AS1	0
RP11-295G20.2_vs_A2ML1-AS2	0
LINC01426_vs_CTD-2066L21.3	0
LINC01426_vs_TUNAR	0
RP11-295G20.2_vs_LBX2-AS1	0
RP11-295G20.2_vs_ARHGAP5-AS1	0
RP11-295G20.2_vs_ATP2A1-AS1	0
LINC01426_vs_RP11-689K5.3	0
RP11-295G20.2_vs_HOXA-AS2	0
RP11-295G20.2_vs_RP11-383J24.1	0
RP11-295G20.2_vs_PVT1	0
RP11-295G20.2_vs_SNHG10	0
RP11-295G20.2_vs_NNT-AS1	0
RP11-295G20.2_vs_LINC00992	0
RP11-295G20.2_vs_CTD-2194D22.4	0
RP11-295G20.2_vs_LINC01234	0
RP11-295G20.2_vs_HOXC13-AS	0
LINC01426_vs_HOXA10-AS	0
RP11-295G20.2_vs_HOXA10-AS	0
RP11-295G20.2_vs_LINC00536	0
RP11-295G20.2_vs_TUNAR	0
RP11-295G20.2_vs_CTD-2066L21.3	0
RP11-295G20.2_vs_RP11-689K5.3	0
RP11-295G20.2_vs_MALAT1	0
LINC01426_vs_MALAT1	0
MYCNOS_vs_RHPN1-AS1	0
MYCNOS_vs_WAC-AS1	0
MYCNOS_vs_FLJ20021	0
LINC01503_vs_LINC00992	0
LINC01503_vs_TBX5-AS1	0
LINC01426_vs_USP2-AS1	0
LINC01503_vs_AGAP2-AS1	0
LINC01503_vs_ZBTB11-AS1	0
LINC01503_vs_A2ML1-AS2	0
LINC01503_vs_LBX2-AS1	0
LINC01503_vs_ARHGAP5-AS1	0
LINC01503_vs_ATP2A1-AS1	0
LINC01503_vs_FBXL19-AS1	0
LINC01503_vs_LINC01311	0
LINC01503_vs_VPS9D1-AS1	0
LINC01503_vs_RP11-467J12.4	0
LINC01503_vs_RP11-303E16.6	0
LINC01503_vs_TAPT1-AS1	0
LINC01503_vs_LINC00526	0
LINC01503_vs_RP11-680F20.6	0
LINC01503_vs_RP11-660L16.2	0
LINC01503_vs_WAC-AS1	0
LINC01503_vs_RP11-689K5.3	0
LINC01503_vs_LINC01234	0
LINC01503_vs_HOXC13-AS	0
LINC01503_vs_PVT1	0
LINC01503_vs_LINC00536	0
LINC01503_vs_TUNAR	0
LINC01503_vs_CTD-2066L21.3	0
LINC01503_vs_MALAT1	0
LINC01503_vs_FLJ20021	0
LINC01503_vs_HOXA10-AS	0
LINC01503_vs_RP11-383J24.1	0
LINC01503_vs_HOXA-AS2	0
LINC01503_vs_RHPN1-AS1	0
LINC01426_vs_SCAMP1-AS1	0
LINC01503_vs_NAV2-AS2	0
LINC01503_vs_LINC00668	0
LINC01503_vs_LINC00683	0
LINC01503_vs_SNHG25	0
LINC01426_vs_ZNF503-AS2	0
LINC01426_vs_OLMALINC	0
LINC01426_vs_ASH1L-AS1	0
LINC01426_vs_KDM4A-AS1	0
LINC01426_vs_LINC01186	0
LINC01426_vs_NIFK-AS1	0
LINC01426_vs_HAND2-AS1	0
LINC01426_vs_CECR7	0
LINC01426_vs_MIR155HG	0
LINC01426_vs_RP11-435O5.2	0
LINC01426_vs_LINC00649	0
LINC01426_vs_MYLK-AS1	0
LINC01426_vs_KMT2E-AS1	0
LINC01426_vs_PDZRN3-AS1	0
LINC01426_vs_SOX2-OT	0
LINC01426_vs_LINC01011	0
LINC01426_vs_MAPKAPK5-AS1	0
LINC01426_vs_LIFR-AS1	0
LINC01503_vs_A1BG-AS1	0
LINC01503_vs_RP11-332H18.5	0
LINC01503_vs_ZNF790-AS1	0
LINC01503_vs_RP11-879F14.2	0
LINC01503_vs_RP11-91G21.1	0
LINC01503_vs_RP11-464F9.20	0
LINC01426_vs_MIATNB	0
LINC01503_vs_ZSCAN16-AS1	0
LINC01503_vs_LINC00222	0
LINC01503_vs_SNHG8	0
LINC01503_vs_LPP-AS2	0
LINC01503_vs_LA16c-380H5.5	0
LINC01503_vs_AFAP1-AS1	0
LINC01503_vs_BANCR	0
LINC01503_vs_JAKMIP2-AS1	0
LINC01503_vs_CTD-2194D22.4	0
LINC01503_vs_NNT-AS1	0
LINC01426_vs_HOXA11-AS	0
LINC01503_vs_SNHG10	0
MYCNOS_vs_LINC00526	0
MYCNOS_vs_LINC00668	0
MYCNOS_vs_LINC00683	0
MYCNOS_vs_SNHG25	0
MYCNOS_vs_RP11-332H18.5	0
MYCNOS_vs_ZNF790-AS1	0
LINC01426_vs_LINC00992	0
MYCNOS_vs_RP11-879F14.2	0
MYCNOS_vs_RP11-91G21.1	0
LINC01426_vs_NNT-AS1	0
MYCNOS_vs_RP11-464F9.20	0
MYCNOS_vs_A1BG-AS1	0
MYCNOS_vs_ZSCAN16-AS1	0
LINC01426_vs_SNHG10	0
MYCNOS_vs_SNHG8	0
MYCNOS_vs_TAPT1-AS1	0
LINC01426_vs_CTD-2194D22.4	0
MYCNOS_vs_RP11-303E16.6	0
MYCNOS_vs_LBX2-AS1	0
MYCNOS_vs_RP11-660L16.2	0
MYCNOS_vs_RP11-680F20.6	0
MYCNOS_vs_TBX5-AS1	0
MYCNOS_vs_AGAP2-AS1	0
MYCNOS_vs_ZBTB11-AS1	0
MYCNOS_vs_A2ML1-AS2	0
MYCNOS_vs_ARHGAP5-AS1	0
MYCNOS_vs_RP11-467J12.4	0
LINC01426_vs_LINC01234	0
MYCNOS_vs_ATP2A1-AS1	0
MYCNOS_vs_FBXL19-AS1	0
MYCNOS_vs_LINC01311	0
MYCNOS_vs_VPS9D1-AS1	0
AC113189.5_vs_ZSCAN16-AS1	0
MYCNOS_vs_LPP-AS2	0
MYCNOS_vs_LA16c-380H5.5	0
MYCNOS_vs_AFAP1-AS1	0
LINC01503_vs_MIATNB	0
LINC01503_vs_PDZRN3-AS1	0
LINC01503_vs_HOXA11-AS	0
LINC01503_vs_LINC00881	0
LINC01503_vs_SOX2-OT	0
LINC01426_vs_PRR7-AS1	0
LINC01503_vs_LINC01011	0
LINC01503_vs_LIFR-AS1	0
LINC01503_vs_MYLK-AS1	0
LINC01503_vs_USP2-AS1	0
LINC01426_vs_CRNDE	0
LINC01503_vs_SCAMP1-AS1	0
LINC01503_vs_CRNDE	0
LINC01503_vs_PRR7-AS1	0
LINC01503_vs_RGMB-AS1	0
LINC01503_vs_KMT2E-AS1	0
LINC01426_vs_RGMB-AS1	0
MYCNOS_vs_BANCR	0
LINC01503_vs_ASH1L-AS1	0
MYCNOS_vs_JAKMIP2-AS1	0
MYCNOS_vs_LINC00222	0
LINC01503_vs_LINC01426	0
LINC01503_vs_MAPKAPK5-AS1	0
LINC01503_vs_MIR155HG	0
LINC01503_vs_OLMALINC	0
LINC01503_vs_KDM4A-AS1	0
LINC01503_vs_LINC00649	0
LINC01503_vs_LINC01186	0
LINC01503_vs_NIFK-AS1	0
LINC01503_vs_HAND2-AS1	0
LINC01503_vs_ZNF503-AS2	0
LINC01503_vs_CECR7	0
LINC01503_vs_RP11-435O5.2	0
AC113189.5_vs_SNHG8	0
AC113189.5_vs_RP11-303E16.6	0
AC113189.5_vs_A1BG-AS1	0
LINC01399_vs_NNT-AS1	0
LINC01399_vs_CTD-2194D22.4	0
LINC01399_vs_LINC01234	0
LINC01399_vs_HOXC13-AS	0
LINC01399_vs_PVT1	0
LINC01399_vs_LINC00536	0
LINC01399_vs_TUNAR	0
LINC01399_vs_CTD-2066L21.3	0
LINC01399_vs_RP11-689K5.3	0
LINC01399_vs_MALAT1	0
LINC01399_vs_HOXA10-AS	0
LINC01399_vs_RP11-383J24.1	0
LINC01399_vs_HOXA-AS2	0
LINC01399_vs_RHPN1-AS1	0
LINC01399_vs_NAV2-AS2	0
LINC01399_vs_FLJ20021	0
LINC01399_vs_LINC00992	0
LINC01399_vs_SNHG10	0
LINC01399_vs_RP11-660L16.2	0
LINC01399_vs_RGMB-AS1	0
LINC01399_vs_RP11-435O5.2	0
LINC01399_vs_LINC00649	0
LINC01399_vs_MYLK-AS1	0
LINC01399_vs_KMT2E-AS1	0
LINC01399_vs_PDZRN3-AS1	0
LINC01399_vs_HOXA11-AS	0
LINC01399_vs_LINC00881	0
LINC01399_vs_SOX2-OT	0
LINC01399_vs_LINC01011	0
LINC01399_vs_MIATNB	0
LINC01399_vs_LIFR-AS1	0
LINC01399_vs_USP2-AS1	0
LINC01399_vs_SCAMP1-AS1	0
LINC01399_vs_CRNDE	0
LINC01399_vs_PRR7-AS1	0
LINC01399_vs_WAC-AS1	0
LINC01399_vs_RP11-680F20.6	0
HOXB-AS3_vs_MAPKAPK5-AS1	0
LINC01399_vs_ZNF790-AS1	0
LINC01399_vs_RP11-91G21.1	0
LINC01399_vs_RP11-464F9.20	0
LINC01399_vs_A1BG-AS1	0
LINC01399_vs_ZSCAN16-AS1	0
LINC01399_vs_SNHG8	0
LINC01399_vs_LPP-AS2	0
LINC01399_vs_LA16c-380H5.5	0
LINC01399_vs_AFAP1-AS1	0
LINC01399_vs_BANCR	0
LINC01399_vs_JAKMIP2-AS1	0
LINC01399_vs_LINC00222	0
HOXB-AS3_vs_AC113189.5	0
HOXB-AS3_vs_RP11-295G20.2	0
HOXB-AS3_vs_MYCNOS	0
HOXB-AS3_vs_LINC01503	0
LINC01399_vs_RP11-879F14.2	0
LINC01399_vs_RP11-332H18.5	0
LINC01399_vs_TBX5-AS1	0
LINC01399_vs_SNHG25	0
LINC01399_vs_AGAP2-AS1	0
LINC01399_vs_ZBTB11-AS1	0
LINC01399_vs_A2ML1-AS2	0
LINC01399_vs_LBX2-AS1	0
LINC01399_vs_ARHGAP5-AS1	0
LINC01399_vs_ATP2A1-AS1	0
LINC01399_vs_FBXL19-AS1	0
LINC01399_vs_LINC01311	0
LINC01399_vs_VPS9D1-AS1	0
LINC01399_vs_RP11-467J12.4	0
LINC01399_vs_RP11-303E16.6	0
LINC01399_vs_TAPT1-AS1	0
LINC01399_vs_LINC00526	0
LINC01399_vs_LINC00668	0
LINC01399_vs_LINC00683	0
LINC01399_vs_CECR7	0
LINC01399_vs_ZNF503-AS2	0
LINC01399_vs_HAND2-AS1	0
LINC00665_vs_RP11-689K5.3	0
LINC00665_vs_HOXA10-AS	0
LINC00665_vs_RP11-383J24.1	0
LINC00665_vs_HOXA-AS2	0
LINC00665_vs_RHPN1-AS1	0
LINC00665_vs_NAV2-AS2	0
LINC00665_vs_FLJ20021	0
LINC00665_vs_WAC-AS1	0
LINC00665_vs_RP11-660L16.2	0
LINC00665_vs_RP11-680F20.6	0
LINC00665_vs_TBX5-AS1	0
LINC00665_vs_AGAP2-AS1	0
LINC00665_vs_ZBTB11-AS1	0
LINC00665_vs_A2ML1-AS2	0
LINC00665_vs_LBX2-AS1	0
LINC00665_vs_ARHGAP5-AS1	0
LINC00665_vs_MALAT1	0
LINC00665_vs_CTD-2066L21.3	0
LINC01399_vs_NIFK-AS1	0
LINC00665_vs_TUNAR	0
LINC00665_vs_MIATNB	0
LINC00665_vs_LIFR-AS1	0
LINC00665_vs_USP2-AS1	0
LINC00665_vs_SCAMP1-AS1	0
LINC00665_vs_CRNDE	0
LINC00665_vs_PRR7-AS1	0
LINC00665_vs_RGMB-AS1	0
LINC00665_vs_SNHG10	0
LINC00665_vs_NNT-AS1	0
LINC00665_vs_LINC00992	0
LINC00665_vs_CTD-2194D22.4	0
LINC00665_vs_LINC01234	0
LINC00665_vs_HOXC13-AS	0
LINC00665_vs_PVT1	0
LINC00665_vs_LINC00536	0
LINC00665_vs_ATP2A1-AS1	0
LINC00665_vs_FBXL19-AS1	0
LINC00665_vs_LINC01311	0
LINC00665_vs_VPS9D1-AS1	0
LINC00665_vs_BANCR	0
LINC00665_vs_JAKMIP2-AS1	0
LINC00665_vs_LINC00222	0
LINC01399_vs_HOXB-AS3	0
LINC01399_vs_AC113189.5	0
LINC01399_vs_RP11-295G20.2	0
LINC01399_vs_MYCNOS	0
LINC01399_vs_LINC01503	0
LINC01399_vs_LINC01426	0
LINC01399_vs_MAPKAPK5-AS1	0
LINC01399_vs_MIR155HG	0
LINC01399_vs_OLMALINC	0
LINC01399_vs_ASH1L-AS1	0
LINC01399_vs_KDM4A-AS1	0
LINC01399_vs_LINC01186	0
LINC00665_vs_AFAP1-AS1	0
LINC00665_vs_LA16c-380H5.5	0
LINC00665_vs_LPP-AS2	0
LINC00665_vs_SNHG25	0
LINC00665_vs_RP11-467J12.4	0
LINC00665_vs_RP11-303E16.6	0
LINC00665_vs_TAPT1-AS1	0
LINC00665_vs_LINC00526	0
LINC00665_vs_LINC00668	0
LINC00665_vs_LINC00683	0
LINC00665_vs_RP11-332H18.5	0
LINC00665_vs_SNHG8	0
LINC00665_vs_ZNF790-AS1	0
LINC00665_vs_RP11-879F14.2	0
LINC00665_vs_RP11-91G21.1	0
LINC00665_vs_RP11-464F9.20	0
LINC00665_vs_A1BG-AS1	0
LINC00665_vs_ZSCAN16-AS1	0
HOXB-AS3_vs_LINC01426	0
HOXB-AS3_vs_MIR155HG	0
AC113189.5_vs_RP11-464F9.20	0
AC113189.5_vs_KMT2E-AS1	0
AC113189.5_vs_HOXA11-AS	0
AC113189.5_vs_LINC00881	0
AC113189.5_vs_SOX2-OT	0
AC113189.5_vs_LINC01011	0
AC113189.5_vs_MIATNB	0
AC113189.5_vs_LIFR-AS1	0
AC113189.5_vs_USP2-AS1	0
AC113189.5_vs_SCAMP1-AS1	0
AC113189.5_vs_CRNDE	0
AC113189.5_vs_PRR7-AS1	0
AC113189.5_vs_RGMB-AS1	0
AC113189.5_vs_SNHG10	0
AC113189.5_vs_NNT-AS1	0
AC113189.5_vs_LINC00992	0
AC113189.5_vs_CTD-2194D22.4	0
AC113189.5_vs_PDZRN3-AS1	0
AC113189.5_vs_MYLK-AS1	0
AC113189.5_vs_HOXC13-AS	0
AC113189.5_vs_LINC00649	0
AC113189.5_vs_RP11-295G20.2	0
AC113189.5_vs_MYCNOS	0
AC113189.5_vs_LINC01503	0
AC113189.5_vs_LINC01426	0
AC113189.5_vs_MAPKAPK5-AS1	0
AC113189.5_vs_MIR155HG	0
AC113189.5_vs_OLMALINC	0
AC113189.5_vs_ASH1L-AS1	0
AC113189.5_vs_KDM4A-AS1	0
AC113189.5_vs_LINC01186	0
AC113189.5_vs_NIFK-AS1	0
AC113189.5_vs_HAND2-AS1	0
AC113189.5_vs_ZNF503-AS2	0
AC113189.5_vs_CECR7	0
AC113189.5_vs_RP11-435O5.2	0
AC113189.5_vs_LINC01234	0
AC113189.5_vs_PVT1	0
HOXB-AS3_vs_OLMALINC	0
AC113189.5_vs_LBX2-AS1	0
AC113189.5_vs_ATP2A1-AS1	0
AC113189.5_vs_FBXL19-AS1	0
AC113189.5_vs_LINC01311	0
AC113189.5_vs_VPS9D1-AS1	0
AC113189.5_vs_RP11-467J12.4	0
LINC01426_vs_NAV2-AS2	0
AC113189.5_vs_TAPT1-AS1	0
AC113189.5_vs_LINC00526	0
AC113189.5_vs_LINC00668	0
AC113189.5_vs_LINC00683	0
AC113189.5_vs_SNHG25	0
AC113189.5_vs_RP11-332H18.5	0
AC113189.5_vs_ZNF790-AS1	0
AC113189.5_vs_RP11-879F14.2	0
AC113189.5_vs_RP11-91G21.1	0
AC113189.5_vs_ARHGAP5-AS1	0
AC113189.5_vs_A2ML1-AS2	0
AC113189.5_vs_LINC00536	0
AC113189.5_vs_ZBTB11-AS1	0
AC113189.5_vs_TUNAR	0
AC113189.5_vs_CTD-2066L21.3	0
AC113189.5_vs_RP11-689K5.3	0
AC113189.5_vs_MALAT1	0
AC113189.5_vs_HOXA10-AS	0
AC113189.5_vs_RP11-383J24.1	0
AC113189.5_vs_HOXA-AS2	0
AC113189.5_vs_RHPN1-AS1	0
AC113189.5_vs_NAV2-AS2	0
AC113189.5_vs_FLJ20021	0
AC113189.5_vs_WAC-AS1	0
AC113189.5_vs_RP11-660L16.2	0
AC113189.5_vs_RP11-680F20.6	0
AC113189.5_vs_TBX5-AS1	0
AC113189.5_vs_AGAP2-AS1	0
HOXB-AS3_vs_LINC00222	0
HOXB-AS3_vs_JAKMIP2-AS1	0
HOXB-AS3_vs_BANCR	0
HOXB-AS3_vs_LIFR-AS1	0
HOXB-AS3_vs_SCAMP1-AS1	0
HOXB-AS3_vs_CRNDE	0
HOXB-AS3_vs_PRR7-AS1	0
HOXB-AS3_vs_RGMB-AS1	0
HOXB-AS3_vs_SNHG10	0
HOXB-AS3_vs_NNT-AS1	0
HOXB-AS3_vs_LINC00992	0
HOXB-AS3_vs_CTD-2194D22.4	0
HOXB-AS3_vs_LINC01234	0
HOXB-AS3_vs_HOXC13-AS	0
HOXB-AS3_vs_PVT1	0
HOXB-AS3_vs_LINC00536	0
HOXB-AS3_vs_TUNAR	0
HOXB-AS3_vs_CTD-2066L21.3	0
HOXB-AS3_vs_RP11-689K5.3	0
HOXB-AS3_vs_USP2-AS1	0
HOXB-AS3_vs_MIATNB	0
HOXB-AS3_vs_AFAP1-AS1	0
HOXB-AS3_vs_LINC01011	0
HOXB-AS3_vs_ASH1L-AS1	0
HOXB-AS3_vs_KDM4A-AS1	0
HOXB-AS3_vs_LINC01186	0
HOXB-AS3_vs_NIFK-AS1	0
HOXB-AS3_vs_HAND2-AS1	0
HOXB-AS3_vs_ZNF503-AS2	0
HOXB-AS3_vs_CECR7	0
HOXB-AS3_vs_RP11-435O5.2	0
HOXB-AS3_vs_LINC00649	0
HOXB-AS3_vs_MYLK-AS1	0
HOXB-AS3_vs_KMT2E-AS1	0
HOXB-AS3_vs_PDZRN3-AS1	0
HOXB-AS3_vs_HOXA11-AS	0
HOXB-AS3_vs_LINC00881	0
HOXB-AS3_vs_SOX2-OT	0
HOXB-AS3_vs_MALAT1	0
HOXB-AS3_vs_HOXA10-AS	0
HOXB-AS3_vs_RP11-383J24.1	0
HOXB-AS3_vs_HOXA-AS2	0
HOXB-AS3_vs_TAPT1-AS1	0
HOXB-AS3_vs_LINC00526	0
HOXB-AS3_vs_LINC00668	0
HOXB-AS3_vs_LINC00683	0
HOXB-AS3_vs_SNHG25	0
HOXB-AS3_vs_RP11-332H18.5	0
HOXB-AS3_vs_ZNF790-AS1	0
HOXB-AS3_vs_RP11-879F14.2	0
HOXB-AS3_vs_RP11-91G21.1	0
HOXB-AS3_vs_RP11-464F9.20	0
HOXB-AS3_vs_A1BG-AS1	0
HOXB-AS3_vs_ZSCAN16-AS1	0
HOXB-AS3_vs_SNHG8	0
HOXB-AS3_vs_LPP-AS2	0
HOXB-AS3_vs_LA16c-380H5.5	0
HOXB-AS3_vs_RP11-303E16.6	0
HOXB-AS3_vs_RP11-467J12.4	0
HOXB-AS3_vs_VPS9D1-AS1	0
HOXB-AS3_vs_TBX5-AS1	0
HOXB-AS3_vs_RHPN1-AS1	0
HOXB-AS3_vs_NAV2-AS2	0
HOXB-AS3_vs_FLJ20021	0
HOXB-AS3_vs_WAC-AS1	0
HOXB-AS3_vs_RP11-660L16.2	0
HOXB-AS3_vs_RP11-680F20.6	0
HOXB-AS3_vs_AGAP2-AS1	0
HOXB-AS3_vs_LINC01311	0
HOXB-AS3_vs_ZBTB11-AS1	0
HOXB-AS3_vs_A2ML1-AS2	0
HOXB-AS3_vs_LBX2-AS1	0
HOXB-AS3_vs_ARHGAP5-AS1	0
HOXB-AS3_vs_ATP2A1-AS1	0
HOXB-AS3_vs_FBXL19-AS1	0
LINC01426_vs_RHPN1-AS1	0
LINC01426_vs_ARHGAP5-AS1	0
LINC01426_vs_FLJ20021	0
LINC01186_vs_HAND2-AS1	0
KDM4A-AS1_vs_LPP-AS2	0
KDM4A-AS1_vs_LA16c-380H5.5	0
KDM4A-AS1_vs_AFAP1-AS1	0
KDM4A-AS1_vs_BANCR	0
KDM4A-AS1_vs_JAKMIP2-AS1	0
KDM4A-AS1_vs_LINC00222	0
LINC01186_vs_NIFK-AS1	0
LINC01186_vs_ZNF503-AS2	0
ASH1L-AS1_vs_AGAP2-AS1	0
LINC01186_vs_CECR7	0
LINC01186_vs_RP11-435O5.2	0
LINC01186_vs_LINC00649	0
LINC01186_vs_MYLK-AS1	0
LINC01186_vs_KMT2E-AS1	0
LINC01186_vs_PDZRN3-AS1	0
LINC01186_vs_HOXA11-AS	0
KDM4A-AS1_vs_SNHG8	0
KDM4A-AS1_vs_ZSCAN16-AS1	0
KDM4A-AS1_vs_A1BG-AS1	0
KDM4A-AS1_vs_RP11-464F9.20	0
KDM4A-AS1_vs_ATP2A1-AS1	0
KDM4A-AS1_vs_FBXL19-AS1	0
KDM4A-AS1_vs_LINC01311	0
KDM4A-AS1_vs_VPS9D1-AS1	0
KDM4A-AS1_vs_RP11-467J12.4	0
KDM4A-AS1_vs_RP11-303E16.6	0
KDM4A-AS1_vs_TAPT1-AS1	0
KDM4A-AS1_vs_LINC00526	0
KDM4A-AS1_vs_LINC00668	0
KDM4A-AS1_vs_LINC00683	0
KDM4A-AS1_vs_SNHG25	0
KDM4A-AS1_vs_RP11-332H18.5	0
KDM4A-AS1_vs_ZNF790-AS1	0
KDM4A-AS1_vs_RP11-879F14.2	0
KDM4A-AS1_vs_RP11-91G21.1	0
LINC01186_vs_LINC00881	0
LINC01186_vs_SOX2-OT	0
LINC01186_vs_LINC01011	0
LINC01186_vs_MALAT1	0
LINC01186_vs_RP11-383J24.1	0
LINC01186_vs_HOXA-AS2	0
LINC01186_vs_RHPN1-AS1	0
LINC01186_vs_NAV2-AS2	0
LINC01186_vs_FLJ20021	0
LINC01186_vs_WAC-AS1	0
LINC01186_vs_RP11-660L16.2	0
LINC01186_vs_RP11-680F20.6	0
LINC01186_vs_TBX5-AS1	0
LINC01186_vs_AGAP2-AS1	0
LINC01186_vs_ZBTB11-AS1	0
LINC01186_vs_A2ML1-AS2	0
LINC01186_vs_LBX2-AS1	0
LINC01186_vs_ARHGAP5-AS1	0
LINC01186_vs_ATP2A1-AS1	0
LINC01186_vs_HOXA10-AS	0
LINC01186_vs_RP11-689K5.3	0
LINC01186_vs_MIATNB	0
LINC01186_vs_CTD-2066L21.3	0
LINC01186_vs_LIFR-AS1	0
LINC01186_vs_USP2-AS1	0
LINC01186_vs_SCAMP1-AS1	0
LINC01186_vs_CRNDE	0
LINC01186_vs_PRR7-AS1	0
LINC01186_vs_RGMB-AS1	0
LINC01186_vs_SNHG10	0
LINC01186_vs_NNT-AS1	0
LINC01186_vs_LINC00992	0
LINC01186_vs_CTD-2194D22.4	0
LINC01186_vs_LINC01234	0
LINC01186_vs_HOXC13-AS	0
LINC01186_vs_PVT1	0
LINC01186_vs_LINC00536	0
LINC01186_vs_TUNAR	0
KDM4A-AS1_vs_ARHGAP5-AS1	0
KDM4A-AS1_vs_LBX2-AS1	0
KDM4A-AS1_vs_A2ML1-AS2	0
ASH1L-AS1_vs_RP11-91G21.1	0
ASH1L-AS1_vs_A1BG-AS1	0
ASH1L-AS1_vs_ZSCAN16-AS1	0
ASH1L-AS1_vs_SNHG8	0
ASH1L-AS1_vs_LPP-AS2	0
ASH1L-AS1_vs_LA16c-380H5.5	0
ASH1L-AS1_vs_AFAP1-AS1	0
ASH1L-AS1_vs_BANCR	0
ASH1L-AS1_vs_JAKMIP2-AS1	0
ASH1L-AS1_vs_LINC00222	0
KDM4A-AS1_vs_LINC01186	0
KDM4A-AS1_vs_NIFK-AS1	0
KDM4A-AS1_vs_HAND2-AS1	0
KDM4A-AS1_vs_ZNF503-AS2	0
KDM4A-AS1_vs_CECR7	0
KDM4A-AS1_vs_RP11-435O5.2	0
ASH1L-AS1_vs_RP11-464F9.20	0
ASH1L-AS1_vs_RP11-879F14.2	0
KDM4A-AS1_vs_MYLK-AS1	0
ASH1L-AS1_vs_ZNF790-AS1	0
ASH1L-AS1_vs_A2ML1-AS2	0
ASH1L-AS1_vs_LBX2-AS1	0
ASH1L-AS1_vs_ARHGAP5-AS1	0
ASH1L-AS1_vs_ATP2A1-AS1	0
ASH1L-AS1_vs_FBXL19-AS1	0
ASH1L-AS1_vs_LINC01311	0
ASH1L-AS1_vs_VPS9D1-AS1	0
ASH1L-AS1_vs_RP11-467J12.4	0
ASH1L-AS1_vs_RP11-303E16.6	0
ASH1L-AS1_vs_TAPT1-AS1	0
ASH1L-AS1_vs_LINC00526	0
ASH1L-AS1_vs_LINC00668	0
ASH1L-AS1_vs_LINC00683	0
ASH1L-AS1_vs_SNHG25	0
ASH1L-AS1_vs_RP11-332H18.5	0
KDM4A-AS1_vs_LINC00649	0
KDM4A-AS1_vs_KMT2E-AS1	0
KDM4A-AS1_vs_ZBTB11-AS1	0
KDM4A-AS1_vs_PVT1	0
KDM4A-AS1_vs_TUNAR	0
KDM4A-AS1_vs_CTD-2066L21.3	0
KDM4A-AS1_vs_RP11-689K5.3	0
KDM4A-AS1_vs_MALAT1	0
KDM4A-AS1_vs_HOXA10-AS	0
KDM4A-AS1_vs_RP11-383J24.1	0
KDM4A-AS1_vs_HOXA-AS2	0
KDM4A-AS1_vs_RHPN1-AS1	0
KDM4A-AS1_vs_NAV2-AS2	0
KDM4A-AS1_vs_FLJ20021	0
KDM4A-AS1_vs_WAC-AS1	0
KDM4A-AS1_vs_RP11-660L16.2	0
KDM4A-AS1_vs_RP11-680F20.6	0
KDM4A-AS1_vs_TBX5-AS1	0
KDM4A-AS1_vs_AGAP2-AS1	0
KDM4A-AS1_vs_LINC00536	0
KDM4A-AS1_vs_HOXC13-AS	0
KDM4A-AS1_vs_PDZRN3-AS1	0
KDM4A-AS1_vs_LINC01234	0
KDM4A-AS1_vs_HOXA11-AS	0
KDM4A-AS1_vs_LINC00881	0
KDM4A-AS1_vs_SOX2-OT	0
KDM4A-AS1_vs_LINC01011	0
KDM4A-AS1_vs_MIATNB	0
KDM4A-AS1_vs_LIFR-AS1	0
KDM4A-AS1_vs_USP2-AS1	0
KDM4A-AS1_vs_SCAMP1-AS1	0
KDM4A-AS1_vs_CRNDE	0
KDM4A-AS1_vs_PRR7-AS1	0
KDM4A-AS1_vs_RGMB-AS1	0
KDM4A-AS1_vs_SNHG10	0
KDM4A-AS1_vs_NNT-AS1	0
KDM4A-AS1_vs_LINC00992	0
KDM4A-AS1_vs_CTD-2194D22.4	0
LINC01186_vs_FBXL19-AS1	0
LINC01186_vs_LINC01311	0
LINC01186_vs_VPS9D1-AS1	0
HAND2-AS1_vs_RP11-435O5.2	0
HAND2-AS1_vs_MYLK-AS1	0
HAND2-AS1_vs_KMT2E-AS1	0
HAND2-AS1_vs_PDZRN3-AS1	0
HAND2-AS1_vs_HOXA11-AS	0
HAND2-AS1_vs_LINC00881	0
HAND2-AS1_vs_SOX2-OT	0
HAND2-AS1_vs_LINC01011	0
HAND2-AS1_vs_MIATNB	0
HAND2-AS1_vs_LIFR-AS1	0
HAND2-AS1_vs_USP2-AS1	0
HAND2-AS1_vs_SCAMP1-AS1	0
HAND2-AS1_vs_CRNDE	0
HAND2-AS1_vs_PRR7-AS1	0
HAND2-AS1_vs_RGMB-AS1	0
HAND2-AS1_vs_SNHG10	0
HAND2-AS1_vs_LINC00649	0
HAND2-AS1_vs_CECR7	0
HAND2-AS1_vs_LINC00992	0
HAND2-AS1_vs_ZNF503-AS2	0
NIFK-AS1_vs_SNHG25	0
NIFK-AS1_vs_RP11-332H18.5	0
NIFK-AS1_vs_ZNF790-AS1	0
NIFK-AS1_vs_RP11-879F14.2	0
NIFK-AS1_vs_RP11-91G21.1	0
NIFK-AS1_vs_RP11-464F9.20	0
NIFK-AS1_vs_A1BG-AS1	0
NIFK-AS1_vs_ZSCAN16-AS1	0
NIFK-AS1_vs_SNHG8	0
NIFK-AS1_vs_LPP-AS2	0
NIFK-AS1_vs_LA16c-380H5.5	0
NIFK-AS1_vs_AFAP1-AS1	0
NIFK-AS1_vs_BANCR	0
NIFK-AS1_vs_JAKMIP2-AS1	0
NIFK-AS1_vs_LINC00222	0
HAND2-AS1_vs_NNT-AS1	0
HAND2-AS1_vs_CTD-2194D22.4	0
NIFK-AS1_vs_LINC00668	0
HAND2-AS1_vs_AGAP2-AS1	0
HAND2-AS1_vs_A2ML1-AS2	0
HAND2-AS1_vs_LBX2-AS1	0
HAND2-AS1_vs_ARHGAP5-AS1	0
HAND2-AS1_vs_ATP2A1-AS1	0
HAND2-AS1_vs_FBXL19-AS1	0
HAND2-AS1_vs_LINC01311	0
HAND2-AS1_vs_VPS9D1-AS1	0
HAND2-AS1_vs_RP11-467J12.4	0
HAND2-AS1_vs_RP11-303E16.6	0
HAND2-AS1_vs_TAPT1-AS1	0
HAND2-AS1_vs_LINC00526	0
HAND2-AS1_vs_LINC00668	0
HAND2-AS1_vs_LINC00683	0
HAND2-AS1_vs_SNHG25	0
HAND2-AS1_vs_RP11-332H18.5	0
HAND2-AS1_vs_ZBTB11-AS1	0
HAND2-AS1_vs_TBX5-AS1	0
HAND2-AS1_vs_LINC01234	0
HAND2-AS1_vs_RP11-680F20.6	0
HAND2-AS1_vs_HOXC13-AS	0
HAND2-AS1_vs_PVT1	0
HAND2-AS1_vs_LINC00536	0
HAND2-AS1_vs_TUNAR	0
HAND2-AS1_vs_CTD-2066L21.3	0
HAND2-AS1_vs_RP11-689K5.3	0
HAND2-AS1_vs_MALAT1	0
HAND2-AS1_vs_HOXA10-AS	0
HAND2-AS1_vs_RP11-383J24.1	0
HAND2-AS1_vs_HOXA-AS2	0
HAND2-AS1_vs_RHPN1-AS1	0
HAND2-AS1_vs_NAV2-AS2	0
HAND2-AS1_vs_FLJ20021	0
HAND2-AS1_vs_WAC-AS1	0
HAND2-AS1_vs_RP11-660L16.2	0
NIFK-AS1_vs_LINC00683	0
NIFK-AS1_vs_LINC00526	0
LINC01186_vs_RP11-467J12.4	0
LINC01186_vs_BANCR	0
LINC01186_vs_LINC00222	0
NIFK-AS1_vs_HAND2-AS1	0
NIFK-AS1_vs_ZNF503-AS2	0
NIFK-AS1_vs_CECR7	0
NIFK-AS1_vs_RP11-435O5.2	0
NIFK-AS1_vs_LINC00649	0
NIFK-AS1_vs_MYLK-AS1	0
NIFK-AS1_vs_KMT2E-AS1	0
NIFK-AS1_vs_PDZRN3-AS1	0
NIFK-AS1_vs_HOXA11-AS	0
NIFK-AS1_vs_LINC00881	0
NIFK-AS1_vs_SOX2-OT	0
NIFK-AS1_vs_LINC01011	0
NIFK-AS1_vs_MIATNB	0
NIFK-AS1_vs_LIFR-AS1	0
LINC01186_vs_JAKMIP2-AS1	0
LINC01186_vs_AFAP1-AS1	0
NIFK-AS1_vs_SCAMP1-AS1	0
LINC01186_vs_LA16c-380H5.5	0
LINC01186_vs_RP11-303E16.6	0
LINC01186_vs_TAPT1-AS1	0
LINC01186_vs_LINC00526	0
LINC01186_vs_LINC00668	0
LINC01186_vs_LINC00683	0
LINC01186_vs_SNHG25	0
LINC01186_vs_RP11-332H18.5	0
LINC01186_vs_ZNF790-AS1	0
LINC01186_vs_RP11-879F14.2	0
LINC01186_vs_RP11-91G21.1	0
LINC01186_vs_RP11-464F9.20	0
LINC01186_vs_A1BG-AS1	0
LINC01186_vs_ZSCAN16-AS1	0
LINC01186_vs_SNHG8	0
LINC01186_vs_LPP-AS2	0
NIFK-AS1_vs_USP2-AS1	0
NIFK-AS1_vs_CRNDE	0
NIFK-AS1_vs_TAPT1-AS1	0
NIFK-AS1_vs_NAV2-AS2	0
NIFK-AS1_vs_WAC-AS1	0
NIFK-AS1_vs_RP11-660L16.2	0
NIFK-AS1_vs_RP11-680F20.6	0
NIFK-AS1_vs_TBX5-AS1	0
NIFK-AS1_vs_AGAP2-AS1	0
NIFK-AS1_vs_ZBTB11-AS1	0
NIFK-AS1_vs_A2ML1-AS2	0
NIFK-AS1_vs_LBX2-AS1	0
NIFK-AS1_vs_ARHGAP5-AS1	0
NIFK-AS1_vs_ATP2A1-AS1	0
NIFK-AS1_vs_FBXL19-AS1	0
NIFK-AS1_vs_LINC01311	0
NIFK-AS1_vs_VPS9D1-AS1	0
NIFK-AS1_vs_RP11-467J12.4	0
NIFK-AS1_vs_RP11-303E16.6	0
NIFK-AS1_vs_FLJ20021	0
NIFK-AS1_vs_RHPN1-AS1	0
NIFK-AS1_vs_PRR7-AS1	0
NIFK-AS1_vs_HOXA-AS2	0
NIFK-AS1_vs_RGMB-AS1	0
NIFK-AS1_vs_SNHG10	0
NIFK-AS1_vs_NNT-AS1	0
NIFK-AS1_vs_LINC00992	0
NIFK-AS1_vs_CTD-2194D22.4	0
NIFK-AS1_vs_LINC01234	0
NIFK-AS1_vs_HOXC13-AS	0
NIFK-AS1_vs_PVT1	0
NIFK-AS1_vs_LINC00536	0
NIFK-AS1_vs_TUNAR	0
NIFK-AS1_vs_CTD-2066L21.3	0
NIFK-AS1_vs_RP11-689K5.3	0
NIFK-AS1_vs_MALAT1	0
NIFK-AS1_vs_HOXA10-AS	0
NIFK-AS1_vs_RP11-383J24.1	0
ASH1L-AS1_vs_ZBTB11-AS1	0
ASH1L-AS1_vs_TBX5-AS1	0
LINC01426_vs_WAC-AS1	0
MAPKAPK5-AS1_vs_SNHG8	0
MAPKAPK5-AS1_vs_RP11-332H18.5	0
MAPKAPK5-AS1_vs_ZNF790-AS1	0
MAPKAPK5-AS1_vs_RP11-879F14.2	0
MAPKAPK5-AS1_vs_RP11-91G21.1	0
MAPKAPK5-AS1_vs_RP11-464F9.20	0
MAPKAPK5-AS1_vs_A1BG-AS1	0
MAPKAPK5-AS1_vs_ZSCAN16-AS1	0
MAPKAPK5-AS1_vs_LPP-AS2	0
ASH1L-AS1_vs_RP11-680F20.6	0
MAPKAPK5-AS1_vs_LA16c-380H5.5	0
MAPKAPK5-AS1_vs_AFAP1-AS1	0
MAPKAPK5-AS1_vs_BANCR	0
MAPKAPK5-AS1_vs_JAKMIP2-AS1	0
MAPKAPK5-AS1_vs_LINC00222	0
MIR155HG_vs_OLMALINC	0
MIR155HG_vs_ASH1L-AS1	0
MAPKAPK5-AS1_vs_SNHG25	0
MAPKAPK5-AS1_vs_LINC00683	0
MAPKAPK5-AS1_vs_LINC00668	0
MAPKAPK5-AS1_vs_LINC00526	0
MAPKAPK5-AS1_vs_RP11-660L16.2	0
MAPKAPK5-AS1_vs_RP11-680F20.6	0
MAPKAPK5-AS1_vs_TBX5-AS1	0
MAPKAPK5-AS1_vs_AGAP2-AS1	0
MAPKAPK5-AS1_vs_ZBTB11-AS1	0
MAPKAPK5-AS1_vs_A2ML1-AS2	0
MAPKAPK5-AS1_vs_LBX2-AS1	0
MAPKAPK5-AS1_vs_ARHGAP5-AS1	0
MAPKAPK5-AS1_vs_ATP2A1-AS1	0
MAPKAPK5-AS1_vs_FBXL19-AS1	0
MAPKAPK5-AS1_vs_LINC01311	0
MAPKAPK5-AS1_vs_VPS9D1-AS1	0
MAPKAPK5-AS1_vs_RP11-467J12.4	0
MAPKAPK5-AS1_vs_RP11-303E16.6	0
MAPKAPK5-AS1_vs_TAPT1-AS1	0
MIR155HG_vs_KDM4A-AS1	0
MIR155HG_vs_LINC01186	0
MIR155HG_vs_NIFK-AS1	0
MIR155HG_vs_RGMB-AS1	0
MIR155HG_vs_NNT-AS1	0
MIR155HG_vs_LINC00992	0
MIR155HG_vs_CTD-2194D22.4	0
MIR155HG_vs_LINC01234	0
MIR155HG_vs_HOXC13-AS	0
MIR155HG_vs_PVT1	0
MIR155HG_vs_LINC00536	0
MIR155HG_vs_TUNAR	0
MIR155HG_vs_CTD-2066L21.3	0
MIR155HG_vs_RP11-689K5.3	0
MIR155HG_vs_MALAT1	0
MIR155HG_vs_HOXA10-AS	0
MIR155HG_vs_RP11-383J24.1	0
MIR155HG_vs_HOXA-AS2	0
MIR155HG_vs_RHPN1-AS1	0
MIR155HG_vs_SNHG10	0
MIR155HG_vs_PRR7-AS1	0
MIR155HG_vs_HAND2-AS1	0
MIR155HG_vs_CRNDE	0
MIR155HG_vs_ZNF503-AS2	0
MIR155HG_vs_CECR7	0
MIR155HG_vs_RP11-435O5.2	0
MIR155HG_vs_LINC00649	0
MIR155HG_vs_MYLK-AS1	0
MIR155HG_vs_KMT2E-AS1	0
MIR155HG_vs_PDZRN3-AS1	0
MIR155HG_vs_HOXA11-AS	0
MIR155HG_vs_LINC00881	0
MIR155HG_vs_SOX2-OT	0
MIR155HG_vs_LINC01011	0
MIR155HG_vs_MIATNB	0
MIR155HG_vs_LIFR-AS1	0
MIR155HG_vs_USP2-AS1	0
MIR155HG_vs_SCAMP1-AS1	0
MAPKAPK5-AS1_vs_WAC-AS1	0
MAPKAPK5-AS1_vs_FLJ20021	0
MAPKAPK5-AS1_vs_NAV2-AS2	0
LINC01426_vs_SNHG25	0
LINC01426_vs_ZNF790-AS1	0
LINC01426_vs_RP11-879F14.2	0
LINC01426_vs_RP11-91G21.1	0
LINC01426_vs_RP11-464F9.20	0
LINC01426_vs_A1BG-AS1	0
LINC01426_vs_ZSCAN16-AS1	0
LINC01426_vs_SNHG8	0
LINC01426_vs_LPP-AS2	0
LINC01426_vs_LA16c-380H5.5	0
LINC01426_vs_AFAP1-AS1	0
LINC01426_vs_BANCR	0
LINC01426_vs_JAKMIP2-AS1	0
LINC01426_vs_LINC00222	0
MAPKAPK5-AS1_vs_MIR155HG	0
MAPKAPK5-AS1_vs_OLMALINC	0
LINC01426_vs_RP11-332H18.5	0
LINC01426_vs_LINC00683	0
MAPKAPK5-AS1_vs_KDM4A-AS1	0
LINC01426_vs_LINC00668	0
LINC01426_vs_RP11-660L16.2	0
LINC01426_vs_RP11-680F20.6	0
LINC01426_vs_AGAP2-AS1	0
LINC01426_vs_ZBTB11-AS1	0
LINC01426_vs_A2ML1-AS2	0
LINC01426_vs_LBX2-AS1	0
LINC00665_vs_SOX2-OT	0
LINC01426_vs_ATP2A1-AS1	0
LINC01426_vs_FBXL19-AS1	0
LINC01426_vs_LINC01311	0
LINC01426_vs_VPS9D1-AS1	0
LINC01426_vs_RP11-467J12.4	0
LINC01426_vs_RP11-303E16.6	0
LINC01426_vs_TAPT1-AS1	0
LINC01426_vs_LINC00526	0
MAPKAPK5-AS1_vs_ASH1L-AS1	0
MAPKAPK5-AS1_vs_LINC01186	0
MAPKAPK5-AS1_vs_RHPN1-AS1	0
MAPKAPK5-AS1_vs_PRR7-AS1	0
MAPKAPK5-AS1_vs_SNHG10	0
MAPKAPK5-AS1_vs_NNT-AS1	0
MAPKAPK5-AS1_vs_LINC00992	0
MAPKAPK5-AS1_vs_CTD-2194D22.4	0
MAPKAPK5-AS1_vs_LINC01234	0
MAPKAPK5-AS1_vs_HOXC13-AS	0
MAPKAPK5-AS1_vs_PVT1	0
MAPKAPK5-AS1_vs_LINC00536	0
MAPKAPK5-AS1_vs_TUNAR	0
MAPKAPK5-AS1_vs_CTD-2066L21.3	0
MAPKAPK5-AS1_vs_RP11-689K5.3	0
MAPKAPK5-AS1_vs_MALAT1	0
MAPKAPK5-AS1_vs_HOXA10-AS	0
MAPKAPK5-AS1_vs_RP11-383J24.1	0
MAPKAPK5-AS1_vs_HOXA-AS2	0
MAPKAPK5-AS1_vs_RGMB-AS1	0
MAPKAPK5-AS1_vs_CRNDE	0
MAPKAPK5-AS1_vs_NIFK-AS1	0
MAPKAPK5-AS1_vs_SCAMP1-AS1	0
MAPKAPK5-AS1_vs_HAND2-AS1	0
MAPKAPK5-AS1_vs_ZNF503-AS2	0
MAPKAPK5-AS1_vs_CECR7	0
MAPKAPK5-AS1_vs_RP11-435O5.2	0
MAPKAPK5-AS1_vs_LINC00649	0
MAPKAPK5-AS1_vs_MYLK-AS1	0
MAPKAPK5-AS1_vs_KMT2E-AS1	0
MAPKAPK5-AS1_vs_PDZRN3-AS1	0
MAPKAPK5-AS1_vs_HOXA11-AS	0
MAPKAPK5-AS1_vs_LINC00881	0
MAPKAPK5-AS1_vs_SOX2-OT	0
MAPKAPK5-AS1_vs_LINC01011	0
MAPKAPK5-AS1_vs_MIATNB	0
MAPKAPK5-AS1_vs_LIFR-AS1	0
MAPKAPK5-AS1_vs_USP2-AS1	0
MIR155HG_vs_NAV2-AS2	0
MIR155HG_vs_FLJ20021	0
MIR155HG_vs_WAC-AS1	0
OLMALINC_vs_ZNF790-AS1	0
OLMALINC_vs_RP11-91G21.1	0
OLMALINC_vs_RP11-464F9.20	0
OLMALINC_vs_A1BG-AS1	0
OLMALINC_vs_ZSCAN16-AS1	0
OLMALINC_vs_SNHG8	0
OLMALINC_vs_LPP-AS2	0
OLMALINC_vs_LA16c-380H5.5	0
OLMALINC_vs_AFAP1-AS1	0
OLMALINC_vs_BANCR	0
OLMALINC_vs_JAKMIP2-AS1	0
OLMALINC_vs_LINC00222	0
ASH1L-AS1_vs_KDM4A-AS1	0
ASH1L-AS1_vs_LINC01186	0
ASH1L-AS1_vs_NIFK-AS1	0
ASH1L-AS1_vs_HAND2-AS1	0
OLMALINC_vs_RP11-879F14.2	0
OLMALINC_vs_RP11-332H18.5	0
ASH1L-AS1_vs_CECR7	0
OLMALINC_vs_SNHG25	0
OLMALINC_vs_TBX5-AS1	0
OLMALINC_vs_ZBTB11-AS1	0
OLMALINC_vs_A2ML1-AS2	0
OLMALINC_vs_LBX2-AS1	0
OLMALINC_vs_ARHGAP5-AS1	0
OLMALINC_vs_ATP2A1-AS1	0
OLMALINC_vs_FBXL19-AS1	0
OLMALINC_vs_LINC01311	0
OLMALINC_vs_VPS9D1-AS1	0
OLMALINC_vs_RP11-467J12.4	0
OLMALINC_vs_RP11-303E16.6	0
OLMALINC_vs_TAPT1-AS1	0
OLMALINC_vs_LINC00526	0
OLMALINC_vs_LINC00668	0
OLMALINC_vs_LINC00683	0
ASH1L-AS1_vs_ZNF503-AS2	0
ASH1L-AS1_vs_RP11-435O5.2	0
OLMALINC_vs_RP11-660L16.2	0
ASH1L-AS1_vs_CTD-2194D22.4	0
ASH1L-AS1_vs_HOXC13-AS	0
ASH1L-AS1_vs_PVT1	0
ASH1L-AS1_vs_LINC00536	0
ASH1L-AS1_vs_TUNAR	0
ASH1L-AS1_vs_CTD-2066L21.3	0
ASH1L-AS1_vs_RP11-689K5.3	0
ASH1L-AS1_vs_MALAT1	0
ASH1L-AS1_vs_HOXA10-AS	0
ASH1L-AS1_vs_RP11-383J24.1	0
ASH1L-AS1_vs_HOXA-AS2	0
ASH1L-AS1_vs_RHPN1-AS1	0
ASH1L-AS1_vs_NAV2-AS2	0
ASH1L-AS1_vs_FLJ20021	0
ASH1L-AS1_vs_WAC-AS1	0
ASH1L-AS1_vs_RP11-660L16.2	0
ASH1L-AS1_vs_LINC01234	0
ASH1L-AS1_vs_LINC00992	0
ASH1L-AS1_vs_LINC00649	0
ASH1L-AS1_vs_NNT-AS1	0
ASH1L-AS1_vs_MYLK-AS1	0
ASH1L-AS1_vs_KMT2E-AS1	0
ASH1L-AS1_vs_PDZRN3-AS1	0
ASH1L-AS1_vs_HOXA11-AS	0
ASH1L-AS1_vs_LINC00881	0
ASH1L-AS1_vs_SOX2-OT	0
ASH1L-AS1_vs_LINC01011	0
ASH1L-AS1_vs_MIATNB	0
ASH1L-AS1_vs_LIFR-AS1	0
ASH1L-AS1_vs_USP2-AS1	0
ASH1L-AS1_vs_SCAMP1-AS1	0
ASH1L-AS1_vs_CRNDE	0
ASH1L-AS1_vs_PRR7-AS1	0
ASH1L-AS1_vs_RGMB-AS1	0
ASH1L-AS1_vs_SNHG10	0
OLMALINC_vs_RP11-680F20.6	0
OLMALINC_vs_WAC-AS1	0
MIR155HG_vs_RP11-660L16.2	0
MIR155HG_vs_SNHG25	0
MIR155HG_vs_ZNF790-AS1	0
MIR155HG_vs_RP11-879F14.2	0
MIR155HG_vs_RP11-91G21.1	0
MIR155HG_vs_RP11-464F9.20	0
MIR155HG_vs_A1BG-AS1	0
MIR155HG_vs_ZSCAN16-AS1	0
MIR155HG_vs_SNHG8	0
MIR155HG_vs_LPP-AS2	0
MIR155HG_vs_LA16c-380H5.5	0
MIR155HG_vs_AFAP1-AS1	0
MIR155HG_vs_BANCR	0
MIR155HG_vs_JAKMIP2-AS1	0
MIR155HG_vs_LINC00222	0
OLMALINC_vs_ASH1L-AS1	0
OLMALINC_vs_KDM4A-AS1	0
MIR155HG_vs_RP11-332H18.5	0
MIR155HG_vs_LINC00683	0
OLMALINC_vs_NIFK-AS1	0
MIR155HG_vs_LINC00668	0
MIR155HG_vs_RP11-680F20.6	0
MIR155HG_vs_TBX5-AS1	0
MIR155HG_vs_AGAP2-AS1	0
MIR155HG_vs_ZBTB11-AS1	0
MIR155HG_vs_A2ML1-AS2	0
MIR155HG_vs_LBX2-AS1	0
MIR155HG_vs_ARHGAP5-AS1	0
MIR155HG_vs_ATP2A1-AS1	0
MIR155HG_vs_FBXL19-AS1	0
MIR155HG_vs_LINC01311	0
MIR155HG_vs_VPS9D1-AS1	0
MIR155HG_vs_RP11-467J12.4	0
MIR155HG_vs_RP11-303E16.6	0
MIR155HG_vs_TAPT1-AS1	0
MIR155HG_vs_LINC00526	0
OLMALINC_vs_LINC01186	0
OLMALINC_vs_HAND2-AS1	0
OLMALINC_vs_FLJ20021	0
OLMALINC_vs_SNHG10	0
OLMALINC_vs_LINC00992	0
OLMALINC_vs_CTD-2194D22.4	0
OLMALINC_vs_LINC01234	0
OLMALINC_vs_HOXC13-AS	0
OLMALINC_vs_PVT1	0
OLMALINC_vs_LINC00536	0
OLMALINC_vs_TUNAR	0
OLMALINC_vs_CTD-2066L21.3	0
OLMALINC_vs_RP11-689K5.3	0
OLMALINC_vs_MALAT1	0
OLMALINC_vs_HOXA10-AS	0
OLMALINC_vs_RP11-383J24.1	0
OLMALINC_vs_HOXA-AS2	0
OLMALINC_vs_RHPN1-AS1	0
OLMALINC_vs_NAV2-AS2	0
OLMALINC_vs_NNT-AS1	0
OLMALINC_vs_RGMB-AS1	0
OLMALINC_vs_ZNF503-AS2	0
OLMALINC_vs_PRR7-AS1	0
OLMALINC_vs_CECR7	0
OLMALINC_vs_RP11-435O5.2	0
OLMALINC_vs_LINC00649	0
OLMALINC_vs_MYLK-AS1	0
OLMALINC_vs_KMT2E-AS1	0
OLMALINC_vs_PDZRN3-AS1	0
OLMALINC_vs_HOXA11-AS	0
OLMALINC_vs_LINC00881	0
OLMALINC_vs_SOX2-OT	0
OLMALINC_vs_LINC01011	0
OLMALINC_vs_MIATNB	0
OLMALINC_vs_LIFR-AS1	0
OLMALINC_vs_USP2-AS1	0
OLMALINC_vs_SCAMP1-AS1	0
OLMALINC_vs_CRNDE	0
LINC00665_vs_LINC01011	0
LINC00665_vs_LINC01186	0
LINC00665_vs_LINC00881	0
PSMG3-AS1_vs_CECR7	0
PSMG3-AS1_vs_OLMALINC	0
PSMG3-AS1_vs_ASH1L-AS1	0
PSMG3-AS1_vs_KDM4A-AS1	0
PSMG3-AS1_vs_LINC01186	0
PSMG3-AS1_vs_NIFK-AS1	0
PSMG3-AS1_vs_HAND2-AS1	0
PSMG3-AS1_vs_ZNF503-AS2	0
PSMG3-AS1_vs_RP11-435O5.2	0
LINC00665_vs_HOXA11-AS	0
PSMG3-AS1_vs_LINC00649	0
PSMG3-AS1_vs_MYLK-AS1	0
PSMG3-AS1_vs_KMT2E-AS1	0
PSMG3-AS1_vs_PDZRN3-AS1	0
PSMG3-AS1_vs_HOXA11-AS	0
PSMG3-AS1_vs_LINC00881	0
PSMG3-AS1_vs_SOX2-OT	0
PSMG3-AS1_vs_MIR155HG	0
PSMG3-AS1_vs_MAPKAPK5-AS1	0
PSMG3-AS1_vs_LINC01426	0
PSMG3-AS1_vs_LINC01503	0
SERPINB9P1_vs_LINC00222	0
PSMG3-AS1_vs_THAP7-AS1	0
PSMG3-AS1_vs_RP11-469A15.2	0
PSMG3-AS1_vs_ZNF674-AS1	0
PSMG3-AS1_vs_LINC01508	0
PSMG3-AS1_vs_LINC00278	0
PSMG3-AS1_vs_LINC-PINT	0
PSMG3-AS1_vs_DLX6-AS1	0
PSMG3-AS1_vs_IDI2-AS1	0
PSMG3-AS1_vs_LINC00665	0
PSMG3-AS1_vs_LINC01399	0
PSMG3-AS1_vs_HOXB-AS3	0
PSMG3-AS1_vs_AC113189.5	0
PSMG3-AS1_vs_RP11-295G20.2	0
PSMG3-AS1_vs_MYCNOS	0
PSMG3-AS1_vs_LINC01011	0
PSMG3-AS1_vs_MIATNB	0
PSMG3-AS1_vs_LIFR-AS1	0
PSMG3-AS1_vs_RP11-383J24.1	0
PSMG3-AS1_vs_RHPN1-AS1	0
PSMG3-AS1_vs_NAV2-AS2	0
PSMG3-AS1_vs_FLJ20021	0
PSMG3-AS1_vs_WAC-AS1	0
PSMG3-AS1_vs_RP11-660L16.2	0
PSMG3-AS1_vs_RP11-680F20.6	0
PSMG3-AS1_vs_TBX5-AS1	0
PSMG3-AS1_vs_AGAP2-AS1	0
PSMG3-AS1_vs_ZBTB11-AS1	0
PSMG3-AS1_vs_A2ML1-AS2	0
PSMG3-AS1_vs_LBX2-AS1	0
PSMG3-AS1_vs_ARHGAP5-AS1	0
PSMG3-AS1_vs_ATP2A1-AS1	0
PSMG3-AS1_vs_FBXL19-AS1	0
PSMG3-AS1_vs_LINC01311	0
PSMG3-AS1_vs_HOXA-AS2	0
PSMG3-AS1_vs_HOXA10-AS	0
PSMG3-AS1_vs_USP2-AS1	0
PSMG3-AS1_vs_MALAT1	0
PSMG3-AS1_vs_SCAMP1-AS1	0
PSMG3-AS1_vs_CRNDE	0
PSMG3-AS1_vs_PRR7-AS1	0
PSMG3-AS1_vs_RGMB-AS1	0
PSMG3-AS1_vs_SNHG10	0
PSMG3-AS1_vs_NNT-AS1	0
PSMG3-AS1_vs_LINC00992	0
PSMG3-AS1_vs_CTD-2194D22.4	0
PSMG3-AS1_vs_LINC01234	0
PSMG3-AS1_vs_HOXC13-AS	0
PSMG3-AS1_vs_PVT1	0
PSMG3-AS1_vs_LINC00536	0
PSMG3-AS1_vs_TUNAR	0
PSMG3-AS1_vs_CTD-2066L21.3	0
PSMG3-AS1_vs_RP11-689K5.3	0
SERPINB9P1_vs_JAKMIP2-AS1	0
SERPINB9P1_vs_BANCR	0
SERPINB9P1_vs_AFAP1-AS1	0
SERPINB9P1_vs_LINC01011	0
SERPINB9P1_vs_LIFR-AS1	0
SERPINB9P1_vs_USP2-AS1	0
SERPINB9P1_vs_SCAMP1-AS1	0
SERPINB9P1_vs_CRNDE	0
SERPINB9P1_vs_PRR7-AS1	0
SERPINB9P1_vs_RGMB-AS1	0
SERPINB9P1_vs_SNHG10	0
SERPINB9P1_vs_NNT-AS1	0
SERPINB9P1_vs_LINC00992	0
SERPINB9P1_vs_CTD-2194D22.4	0
SERPINB9P1_vs_LINC01234	0
SERPINB9P1_vs_HOXC13-AS	0
SERPINB9P1_vs_PVT1	0
SERPINB9P1_vs_LINC00536	0
SERPINB9P1_vs_TUNAR	0
SERPINB9P1_vs_MIATNB	0
SERPINB9P1_vs_SOX2-OT	0
SERPINB9P1_vs_RP11-689K5.3	0
SERPINB9P1_vs_LINC00881	0
SERPINB9P1_vs_MIR155HG	0
SERPINB9P1_vs_OLMALINC	0
SERPINB9P1_vs_ASH1L-AS1	0
SERPINB9P1_vs_KDM4A-AS1	0
SERPINB9P1_vs_LINC01186	0
SERPINB9P1_vs_NIFK-AS1	0
SERPINB9P1_vs_HAND2-AS1	0
SERPINB9P1_vs_ZNF503-AS2	0
SERPINB9P1_vs_CECR7	0
SERPINB9P1_vs_RP11-435O5.2	0
SERPINB9P1_vs_LINC00649	0
SERPINB9P1_vs_MYLK-AS1	0
SERPINB9P1_vs_KMT2E-AS1	0
SERPINB9P1_vs_PDZRN3-AS1	0
SERPINB9P1_vs_HOXA11-AS	0
SERPINB9P1_vs_CTD-2066L21.3	0
SERPINB9P1_vs_MALAT1	0
SERPINB9P1_vs_LA16c-380H5.5	0
SERPINB9P1_vs_VPS9D1-AS1	0
SERPINB9P1_vs_RP11-303E16.6	0
SERPINB9P1_vs_TAPT1-AS1	0
SERPINB9P1_vs_LINC00526	0
SERPINB9P1_vs_LINC00668	0
SERPINB9P1_vs_LINC00683	0
SERPINB9P1_vs_SNHG25	0
SERPINB9P1_vs_RP11-332H18.5	0
SERPINB9P1_vs_ZNF790-AS1	0
SERPINB9P1_vs_RP11-879F14.2	0
SERPINB9P1_vs_RP11-91G21.1	0
SERPINB9P1_vs_RP11-464F9.20	0
SERPINB9P1_vs_A1BG-AS1	0
SERPINB9P1_vs_ZSCAN16-AS1	0
SERPINB9P1_vs_SNHG8	0
SERPINB9P1_vs_LPP-AS2	0
SERPINB9P1_vs_RP11-467J12.4	0
SERPINB9P1_vs_LINC01311	0
SERPINB9P1_vs_HOXA10-AS	0
SERPINB9P1_vs_FBXL19-AS1	0
SERPINB9P1_vs_RP11-383J24.1	0
SERPINB9P1_vs_HOXA-AS2	0
SERPINB9P1_vs_RHPN1-AS1	0
SERPINB9P1_vs_NAV2-AS2	0
SERPINB9P1_vs_FLJ20021	0
SERPINB9P1_vs_WAC-AS1	0
SERPINB9P1_vs_RP11-660L16.2	0
SERPINB9P1_vs_RP11-680F20.6	0
SERPINB9P1_vs_TBX5-AS1	0
SERPINB9P1_vs_AGAP2-AS1	0
SERPINB9P1_vs_ZBTB11-AS1	0
SERPINB9P1_vs_A2ML1-AS2	0
SERPINB9P1_vs_LBX2-AS1	0
SERPINB9P1_vs_ARHGAP5-AS1	0
SERPINB9P1_vs_ATP2A1-AS1	0
PSMG3-AS1_vs_VPS9D1-AS1	0
PSMG3-AS1_vs_RP11-467J12.4	0
PSMG3-AS1_vs_RP11-303E16.6	0
THAP7-AS1_vs_LINC00526	0
THAP7-AS1_vs_LINC00683	0
THAP7-AS1_vs_SNHG25	0
THAP7-AS1_vs_RP11-332H18.5	0
THAP7-AS1_vs_ZNF790-AS1	0
THAP7-AS1_vs_RP11-879F14.2	0
THAP7-AS1_vs_RP11-91G21.1	0
THAP7-AS1_vs_RP11-464F9.20	0
THAP7-AS1_vs_A1BG-AS1	0
THAP7-AS1_vs_ZSCAN16-AS1	0
THAP7-AS1_vs_SNHG8	0
THAP7-AS1_vs_LPP-AS2	0
THAP7-AS1_vs_LA16c-380H5.5	0
THAP7-AS1_vs_AFAP1-AS1	0
THAP7-AS1_vs_BANCR	0
THAP7-AS1_vs_JAKMIP2-AS1	0
THAP7-AS1_vs_LINC00668	0
THAP7-AS1_vs_TAPT1-AS1	0
RP11-469A15.2_vs_ZNF674-AS1	0
THAP7-AS1_vs_RP11-303E16.6	0
THAP7-AS1_vs_FLJ20021	0
THAP7-AS1_vs_WAC-AS1	0
THAP7-AS1_vs_RP11-660L16.2	0
THAP7-AS1_vs_RP11-680F20.6	0
THAP7-AS1_vs_TBX5-AS1	0
THAP7-AS1_vs_AGAP2-AS1	0
THAP7-AS1_vs_ZBTB11-AS1	0
THAP7-AS1_vs_A2ML1-AS2	0
THAP7-AS1_vs_LBX2-AS1	0
THAP7-AS1_vs_ARHGAP5-AS1	0
THAP7-AS1_vs_ATP2A1-AS1	0
THAP7-AS1_vs_FBXL19-AS1	0
THAP7-AS1_vs_LINC01311	0
THAP7-AS1_vs_VPS9D1-AS1	0
THAP7-AS1_vs_RP11-467J12.4	0
THAP7-AS1_vs_LINC00222	0
RP11-469A15.2_vs_LINC01508	0
THAP7-AS1_vs_RHPN1-AS1	0
RP11-469A15.2_vs_NIFK-AS1	0
RP11-469A15.2_vs_ZNF503-AS2	0
RP11-469A15.2_vs_CECR7	0
RP11-469A15.2_vs_RP11-435O5.2	0
RP11-469A15.2_vs_LINC00649	0
RP11-469A15.2_vs_MYLK-AS1	0
RP11-469A15.2_vs_KMT2E-AS1	0
RP11-469A15.2_vs_PDZRN3-AS1	0
RP11-469A15.2_vs_HOXA11-AS	0
RP11-469A15.2_vs_LINC00881	0
RP11-469A15.2_vs_SOX2-OT	0
RP11-469A15.2_vs_LINC01011	0
RP11-469A15.2_vs_MIATNB	0
RP11-469A15.2_vs_LIFR-AS1	0
RP11-469A15.2_vs_USP2-AS1	0
RP11-469A15.2_vs_SCAMP1-AS1	0
RP11-469A15.2_vs_HAND2-AS1	0
RP11-469A15.2_vs_LINC01186	0
RP11-469A15.2_vs_LINC00278	0
RP11-469A15.2_vs_KDM4A-AS1	0
RP11-469A15.2_vs_LINC-PINT	0
RP11-469A15.2_vs_DLX6-AS1	0
RP11-469A15.2_vs_IDI2-AS1	0
RP11-469A15.2_vs_LINC00665	0
RP11-469A15.2_vs_LINC01399	0
RP11-469A15.2_vs_HOXB-AS3	0
RP11-469A15.2_vs_AC113189.5	0
RP11-469A15.2_vs_RP11-295G20.2	0
RP11-469A15.2_vs_MYCNOS	0
RP11-469A15.2_vs_LINC01503	0
RP11-469A15.2_vs_LINC01426	0
RP11-469A15.2_vs_MAPKAPK5-AS1	0
RP11-469A15.2_vs_MIR155HG	0
RP11-469A15.2_vs_OLMALINC	0
RP11-469A15.2_vs_ASH1L-AS1	0
THAP7-AS1_vs_NAV2-AS2	0
THAP7-AS1_vs_HOXA-AS2	0
PSMG3-AS1_vs_TAPT1-AS1	0
PSMG3-AS1_vs_LINC00222	0
THAP7-AS1_vs_ZNF674-AS1	0
THAP7-AS1_vs_LINC01508	0
THAP7-AS1_vs_LINC00278	0
THAP7-AS1_vs_LINC-PINT	0
THAP7-AS1_vs_DLX6-AS1	0
THAP7-AS1_vs_IDI2-AS1	0
THAP7-AS1_vs_LINC00665	0
THAP7-AS1_vs_LINC01399	0
THAP7-AS1_vs_HOXB-AS3	0
THAP7-AS1_vs_AC113189.5	0
THAP7-AS1_vs_RP11-295G20.2	0
THAP7-AS1_vs_MYCNOS	0
THAP7-AS1_vs_LINC01503	0
THAP7-AS1_vs_LINC01426	0
THAP7-AS1_vs_MAPKAPK5-AS1	0
THAP7-AS1_vs_RP11-469A15.2	0
PSMG3-AS1_vs_JAKMIP2-AS1	0
THAP7-AS1_vs_OLMALINC	0
PSMG3-AS1_vs_BANCR	0
PSMG3-AS1_vs_LINC00526	0
PSMG3-AS1_vs_LINC00668	0
PSMG3-AS1_vs_LINC00683	0
PSMG3-AS1_vs_SNHG25	0
PSMG3-AS1_vs_RP11-332H18.5	0
PSMG3-AS1_vs_ZNF790-AS1	0
PSMG3-AS1_vs_RP11-879F14.2	0
PSMG3-AS1_vs_RP11-91G21.1	0
PSMG3-AS1_vs_RP11-464F9.20	0
PSMG3-AS1_vs_A1BG-AS1	0
PSMG3-AS1_vs_ZSCAN16-AS1	0
PSMG3-AS1_vs_SNHG8	0
PSMG3-AS1_vs_LPP-AS2	0
PSMG3-AS1_vs_LA16c-380H5.5	0
PSMG3-AS1_vs_AFAP1-AS1	0
THAP7-AS1_vs_MIR155HG	0
THAP7-AS1_vs_ASH1L-AS1	0
THAP7-AS1_vs_RP11-383J24.1	0
THAP7-AS1_vs_SCAMP1-AS1	0
THAP7-AS1_vs_PRR7-AS1	0
THAP7-AS1_vs_RGMB-AS1	0
THAP7-AS1_vs_SNHG10	0
THAP7-AS1_vs_NNT-AS1	0
THAP7-AS1_vs_LINC00992	0
THAP7-AS1_vs_CTD-2194D22.4	0
THAP7-AS1_vs_LINC01234	0
THAP7-AS1_vs_HOXC13-AS	0
THAP7-AS1_vs_PVT1	0
THAP7-AS1_vs_LINC00536	0
THAP7-AS1_vs_TUNAR	0
THAP7-AS1_vs_CTD-2066L21.3	0
THAP7-AS1_vs_RP11-689K5.3	0
THAP7-AS1_vs_MALAT1	0
THAP7-AS1_vs_HOXA10-AS	0
THAP7-AS1_vs_CRNDE	0
THAP7-AS1_vs_USP2-AS1	0
THAP7-AS1_vs_KDM4A-AS1	0
THAP7-AS1_vs_LIFR-AS1	0
THAP7-AS1_vs_LINC01186	0
THAP7-AS1_vs_NIFK-AS1	0
THAP7-AS1_vs_HAND2-AS1	0
THAP7-AS1_vs_ZNF503-AS2	0
THAP7-AS1_vs_CECR7	0
THAP7-AS1_vs_RP11-435O5.2	0
THAP7-AS1_vs_LINC00649	0
THAP7-AS1_vs_MYLK-AS1	0
THAP7-AS1_vs_KMT2E-AS1	0
THAP7-AS1_vs_PDZRN3-AS1	0
THAP7-AS1_vs_HOXA11-AS	0
THAP7-AS1_vs_LINC00881	0
THAP7-AS1_vs_SOX2-OT	0
THAP7-AS1_vs_LINC01011	0
THAP7-AS1_vs_MIATNB	0
SERPINB9P1_vs_MAPKAPK5-AS1	0
SERPINB9P1_vs_LINC01426	0
SERPINB9P1_vs_LINC01503	0
ATXN8OS_vs_FEZF1-AS1	0
ATXN8OS_vs_PSMG3-AS1	0
ATXN8OS_vs_THAP7-AS1	0
ATXN8OS_vs_RP11-469A15.2	0
ATXN8OS_vs_ZNF674-AS1	0
ATXN8OS_vs_LINC01508	0
ATXN8OS_vs_LINC00278	0
ATXN8OS_vs_LINC-PINT	0
ATXN8OS_vs_DLX6-AS1	0
ATXN8OS_vs_IDI2-AS1	0
ATXN8OS_vs_LINC00665	0
ATXN8OS_vs_LINC01399	0
ATXN8OS_vs_HOXB-AS3	0
ATXN8OS_vs_AC113189.5	0
ATXN8OS_vs_RP11-295G20.2	0
ATXN8OS_vs_MYCNOS	0
ATXN8OS_vs_SERPINB9P1	0
RP11-195F19.9_vs_LINC00222	0
ATXN8OS_vs_LINC01426	0
RP11-195F19.9_vs_JAKMIP2-AS1	0
RP11-195F19.9_vs_LINC00668	0
RP11-195F19.9_vs_LINC00683	0
RP11-195F19.9_vs_SNHG25	0
RP11-195F19.9_vs_RP11-332H18.5	0
RP11-195F19.9_vs_ZNF790-AS1	0
RP11-195F19.9_vs_RP11-879F14.2	0
RP11-195F19.9_vs_RP11-91G21.1	0
RP11-195F19.9_vs_RP11-464F9.20	0
RP11-195F19.9_vs_A1BG-AS1	0
RP11-195F19.9_vs_ZSCAN16-AS1	0
RP11-195F19.9_vs_SNHG8	0
RP11-195F19.9_vs_LPP-AS2	0
RP11-195F19.9_vs_LA16c-380H5.5	0
RP11-195F19.9_vs_AFAP1-AS1	0
RP11-195F19.9_vs_BANCR	0
ATXN8OS_vs_LINC01503	0
ATXN8OS_vs_MAPKAPK5-AS1	0
RP11-195F19.9_vs_TAPT1-AS1	0
ATXN8OS_vs_MIATNB	0
ATXN8OS_vs_USP2-AS1	0
ATXN8OS_vs_SCAMP1-AS1	0
ATXN8OS_vs_CRNDE	0
ATXN8OS_vs_PRR7-AS1	0
ATXN8OS_vs_RGMB-AS1	0
ATXN8OS_vs_SNHG10	0
ATXN8OS_vs_NNT-AS1	0
ATXN8OS_vs_LINC00992	0
ATXN8OS_vs_CTD-2194D22.4	0
ATXN8OS_vs_LINC01234	0
ATXN8OS_vs_HOXC13-AS	0
ATXN8OS_vs_PVT1	0
ATXN8OS_vs_LINC00536	0
ATXN8OS_vs_TUNAR	0
ATXN8OS_vs_CTD-2066L21.3	0
ATXN8OS_vs_LIFR-AS1	0
ATXN8OS_vs_LINC01011	0
ATXN8OS_vs_MIR155HG	0
ATXN8OS_vs_SOX2-OT	0
ATXN8OS_vs_OLMALINC	0
ATXN8OS_vs_ASH1L-AS1	0
ATXN8OS_vs_KDM4A-AS1	0
ATXN8OS_vs_LINC01186	0
ATXN8OS_vs_NIFK-AS1	0
ATXN8OS_vs_HAND2-AS1	0
ATXN8OS_vs_ZNF503-AS2	0
ATXN8OS_vs_CECR7	0
ATXN8OS_vs_RP11-435O5.2	0
ATXN8OS_vs_LINC00649	0
ATXN8OS_vs_MYLK-AS1	0
ATXN8OS_vs_KMT2E-AS1	0
ATXN8OS_vs_PDZRN3-AS1	0
ATXN8OS_vs_HOXA11-AS	0
ATXN8OS_vs_LINC00881	0
RP11-195F19.9_vs_LINC00526	0
RP11-195F19.9_vs_RP11-303E16.6	0
ATXN8OS_vs_MALAT1	0
RP11-195F19.9_vs_OLMALINC	0
RP11-195F19.9_vs_KDM4A-AS1	0
RP11-195F19.9_vs_LINC01186	0
RP11-195F19.9_vs_NIFK-AS1	0
RP11-195F19.9_vs_HAND2-AS1	0
RP11-195F19.9_vs_ZNF503-AS2	0
RP11-195F19.9_vs_CECR7	0
RP11-195F19.9_vs_RP11-435O5.2	0
RP11-195F19.9_vs_LINC00649	0
RP11-195F19.9_vs_MYLK-AS1	0
RP11-195F19.9_vs_KMT2E-AS1	0
RP11-195F19.9_vs_PDZRN3-AS1	0
RP11-195F19.9_vs_HOXA11-AS	0
RP11-195F19.9_vs_LINC00881	0
RP11-195F19.9_vs_SOX2-OT	0
RP11-195F19.9_vs_LINC01011	0
RP11-195F19.9_vs_ASH1L-AS1	0
RP11-195F19.9_vs_MIR155HG	0
RP11-195F19.9_vs_LIFR-AS1	0
RP11-195F19.9_vs_MAPKAPK5-AS1	0
RP11-195F19.9_vs_RP11-469A15.2	0
RP11-195F19.9_vs_ZNF674-AS1	0
RP11-195F19.9_vs_LINC01508	0
RP11-195F19.9_vs_LINC00278	0
RP11-195F19.9_vs_LINC-PINT	0
RP11-195F19.9_vs_DLX6-AS1	0
RP11-195F19.9_vs_IDI2-AS1	0
RP11-195F19.9_vs_LINC00665	0
RP11-195F19.9_vs_LINC01399	0
RP11-195F19.9_vs_HOXB-AS3	0
RP11-195F19.9_vs_AC113189.5	0
RP11-195F19.9_vs_RP11-295G20.2	0
RP11-195F19.9_vs_MYCNOS	0
RP11-195F19.9_vs_LINC01503	0
RP11-195F19.9_vs_LINC01426	0
RP11-195F19.9_vs_MIATNB	0
RP11-195F19.9_vs_USP2-AS1	0
RP11-195F19.9_vs_RP11-467J12.4	0
RP11-195F19.9_vs_HOXA-AS2	0
RP11-195F19.9_vs_NAV2-AS2	0
RP11-195F19.9_vs_FLJ20021	0
RP11-195F19.9_vs_WAC-AS1	0
RP11-195F19.9_vs_RP11-660L16.2	0
RP11-195F19.9_vs_RP11-680F20.6	0
RP11-195F19.9_vs_TBX5-AS1	0
RP11-195F19.9_vs_AGAP2-AS1	0
RP11-195F19.9_vs_ZBTB11-AS1	0
RP11-195F19.9_vs_A2ML1-AS2	0
RP11-195F19.9_vs_LBX2-AS1	0
RP11-195F19.9_vs_ARHGAP5-AS1	0
RP11-195F19.9_vs_ATP2A1-AS1	0
RP11-195F19.9_vs_FBXL19-AS1	0
RP11-195F19.9_vs_LINC01311	0
RP11-195F19.9_vs_VPS9D1-AS1	0
RP11-195F19.9_vs_RHPN1-AS1	0
RP11-195F19.9_vs_RP11-383J24.1	0
RP11-195F19.9_vs_SCAMP1-AS1	0
RP11-195F19.9_vs_HOXA10-AS	0
RP11-195F19.9_vs_CRNDE	0
RP11-195F19.9_vs_PRR7-AS1	0
RP11-195F19.9_vs_RGMB-AS1	0
RP11-195F19.9_vs_SNHG10	0
RP11-195F19.9_vs_NNT-AS1	0
RP11-195F19.9_vs_LINC00992	0
RP11-195F19.9_vs_CTD-2194D22.4	0
RP11-195F19.9_vs_LINC01234	0
RP11-195F19.9_vs_HOXC13-AS	0
RP11-195F19.9_vs_PVT1	0
RP11-195F19.9_vs_LINC00536	0
RP11-195F19.9_vs_TUNAR	0
RP11-195F19.9_vs_CTD-2066L21.3	0
RP11-195F19.9_vs_RP11-689K5.3	0
RP11-195F19.9_vs_MALAT1	0
ATXN8OS_vs_RP11-689K5.3	0
ATXN8OS_vs_HOXA10-AS	0
SERPINB9P1_vs_MYCNOS	0
FEZF1-AS1_vs_MALAT1	0
FEZF1-AS1_vs_RP11-383J24.1	0
FEZF1-AS1_vs_HOXA-AS2	0
FEZF1-AS1_vs_RHPN1-AS1	0
FEZF1-AS1_vs_NAV2-AS2	0
FEZF1-AS1_vs_FLJ20021	0
FEZF1-AS1_vs_WAC-AS1	0
FEZF1-AS1_vs_RP11-660L16.2	0
FEZF1-AS1_vs_RP11-680F20.6	0
FEZF1-AS1_vs_TBX5-AS1	0
FEZF1-AS1_vs_AGAP2-AS1	0
FEZF1-AS1_vs_ZBTB11-AS1	0
FEZF1-AS1_vs_A2ML1-AS2	0
FEZF1-AS1_vs_LBX2-AS1	0
FEZF1-AS1_vs_ARHGAP5-AS1	0
FEZF1-AS1_vs_ATP2A1-AS1	0
FEZF1-AS1_vs_HOXA10-AS	0
FEZF1-AS1_vs_RP11-689K5.3	0
FEZF1-AS1_vs_LINC01311	0
FEZF1-AS1_vs_CTD-2066L21.3	0
FEZF1-AS1_vs_LIFR-AS1	0
FEZF1-AS1_vs_USP2-AS1	0
FEZF1-AS1_vs_SCAMP1-AS1	0
FEZF1-AS1_vs_CRNDE	0
FEZF1-AS1_vs_PRR7-AS1	0
FEZF1-AS1_vs_RGMB-AS1	0
FEZF1-AS1_vs_SNHG10	0
FEZF1-AS1_vs_NNT-AS1	0
FEZF1-AS1_vs_LINC00992	0
FEZF1-AS1_vs_CTD-2194D22.4	0
FEZF1-AS1_vs_LINC01234	0
FEZF1-AS1_vs_HOXC13-AS	0
FEZF1-AS1_vs_PVT1	0
FEZF1-AS1_vs_LINC00536	0
FEZF1-AS1_vs_TUNAR	0
FEZF1-AS1_vs_FBXL19-AS1	0
FEZF1-AS1_vs_VPS9D1-AS1	0
FEZF1-AS1_vs_LINC01011	0
FEZF1-AS1_vs_BANCR	0
FEZF1-AS1_vs_LINC00222	0
SERPINB9P1_vs_PSMG3-AS1	0
SERPINB9P1_vs_THAP7-AS1	0
SERPINB9P1_vs_RP11-469A15.2	0
SERPINB9P1_vs_ZNF674-AS1	0
SERPINB9P1_vs_LINC01508	0
SERPINB9P1_vs_LINC00278	0
SERPINB9P1_vs_LINC-PINT	0
SERPINB9P1_vs_DLX6-AS1	0
SERPINB9P1_vs_IDI2-AS1	0
SERPINB9P1_vs_LINC00665	0
SERPINB9P1_vs_LINC01399	0
SERPINB9P1_vs_HOXB-AS3	0
SERPINB9P1_vs_AC113189.5	0
SERPINB9P1_vs_RP11-295G20.2	0
FEZF1-AS1_vs_JAKMIP2-AS1	0
FEZF1-AS1_vs_AFAP1-AS1	0
FEZF1-AS1_vs_RP11-467J12.4	0
FEZF1-AS1_vs_LA16c-380H5.5	0
FEZF1-AS1_vs_RP11-303E16.6	0
FEZF1-AS1_vs_TAPT1-AS1	0
FEZF1-AS1_vs_LINC00526	0
FEZF1-AS1_vs_LINC00668	0
FEZF1-AS1_vs_LINC00683	0
FEZF1-AS1_vs_SNHG25	0
FEZF1-AS1_vs_RP11-332H18.5	0
FEZF1-AS1_vs_ZNF790-AS1	0
FEZF1-AS1_vs_RP11-879F14.2	0
FEZF1-AS1_vs_RP11-91G21.1	0
FEZF1-AS1_vs_RP11-464F9.20	0
FEZF1-AS1_vs_A1BG-AS1	0
FEZF1-AS1_vs_ZSCAN16-AS1	0
FEZF1-AS1_vs_SNHG8	0
FEZF1-AS1_vs_LPP-AS2	0
FEZF1-AS1_vs_MIATNB	0
FEZF1-AS1_vs_SOX2-OT	0
ATXN8OS_vs_RP11-383J24.1	0
ATXN8OS_vs_RP11-467J12.4	0
ATXN8OS_vs_TAPT1-AS1	0
ATXN8OS_vs_LINC00526	0
ATXN8OS_vs_LINC00668	0
ATXN8OS_vs_LINC00683	0
ATXN8OS_vs_SNHG25	0
ATXN8OS_vs_RP11-332H18.5	0
ATXN8OS_vs_ZNF790-AS1	0
ATXN8OS_vs_RP11-879F14.2	0
ATXN8OS_vs_RP11-91G21.1	0
ATXN8OS_vs_RP11-464F9.20	0
ATXN8OS_vs_A1BG-AS1	0
ATXN8OS_vs_ZSCAN16-AS1	0
ATXN8OS_vs_SNHG8	0
ATXN8OS_vs_LPP-AS2	0
ATXN8OS_vs_LA16c-380H5.5	0
ATXN8OS_vs_RP11-303E16.6	0
ATXN8OS_vs_VPS9D1-AS1	0
ATXN8OS_vs_BANCR	0
ATXN8OS_vs_LINC01311	0
ATXN8OS_vs_HOXA-AS2	0
ATXN8OS_vs_RHPN1-AS1	0
ATXN8OS_vs_NAV2-AS2	0
ATXN8OS_vs_FLJ20021	0
ATXN8OS_vs_WAC-AS1	0
ATXN8OS_vs_RP11-660L16.2	0
ATXN8OS_vs_RP11-680F20.6	0
ATXN8OS_vs_TBX5-AS1	0
ATXN8OS_vs_AGAP2-AS1	0
ATXN8OS_vs_ZBTB11-AS1	0
ATXN8OS_vs_A2ML1-AS2	0
ATXN8OS_vs_LBX2-AS1	0
ATXN8OS_vs_ARHGAP5-AS1	0
ATXN8OS_vs_ATP2A1-AS1	0
ATXN8OS_vs_FBXL19-AS1	0
ATXN8OS_vs_AFAP1-AS1	0
ATXN8OS_vs_JAKMIP2-AS1	0
FEZF1-AS1_vs_LINC00881	0
FEZF1-AS1_vs_LINC01426	0
FEZF1-AS1_vs_MIR155HG	0
FEZF1-AS1_vs_OLMALINC	0
FEZF1-AS1_vs_ASH1L-AS1	0
FEZF1-AS1_vs_KDM4A-AS1	0
FEZF1-AS1_vs_LINC01186	0
FEZF1-AS1_vs_NIFK-AS1	0
FEZF1-AS1_vs_HAND2-AS1	0
FEZF1-AS1_vs_ZNF503-AS2	0
FEZF1-AS1_vs_CECR7	0
FEZF1-AS1_vs_RP11-435O5.2	0
FEZF1-AS1_vs_LINC00649	0
FEZF1-AS1_vs_MYLK-AS1	0
FEZF1-AS1_vs_KMT2E-AS1	0
FEZF1-AS1_vs_PDZRN3-AS1	0
FEZF1-AS1_vs_HOXA11-AS	0
FEZF1-AS1_vs_MAPKAPK5-AS1	0
FEZF1-AS1_vs_LINC01503	0
ATXN8OS_vs_LINC00222	0
FEZF1-AS1_vs_MYCNOS	0
FEZF1-AS1_vs_SERPINB9P1	0
FEZF1-AS1_vs_PSMG3-AS1	0
FEZF1-AS1_vs_THAP7-AS1	0
FEZF1-AS1_vs_RP11-469A15.2	0
FEZF1-AS1_vs_ZNF674-AS1	0
FEZF1-AS1_vs_LINC01508	0
FEZF1-AS1_vs_LINC00278	0
FEZF1-AS1_vs_LINC-PINT	0
FEZF1-AS1_vs_DLX6-AS1	0
FEZF1-AS1_vs_IDI2-AS1	0
FEZF1-AS1_vs_LINC00665	0
FEZF1-AS1_vs_LINC01399	0
FEZF1-AS1_vs_HOXB-AS3	0
FEZF1-AS1_vs_AC113189.5	0
FEZF1-AS1_vs_RP11-295G20.2	0
RP11-469A15.2_vs_CRNDE	0
RP11-469A15.2_vs_PRR7-AS1	0
RP11-469A15.2_vs_RGMB-AS1	0
LINC-PINT_vs_RP11-879F14.2	0
LINC-PINT_vs_RP11-464F9.20	0
LINC-PINT_vs_A1BG-AS1	0
LINC-PINT_vs_ZSCAN16-AS1	0
LINC-PINT_vs_SNHG8	0
LINC-PINT_vs_LPP-AS2	0
LINC-PINT_vs_LA16c-380H5.5	0
LINC-PINT_vs_AFAP1-AS1	0
LINC-PINT_vs_BANCR	0
LINC-PINT_vs_JAKMIP2-AS1	0
LINC-PINT_vs_LINC00222	0
DLX6-AS1_vs_IDI2-AS1	0
DLX6-AS1_vs_LINC00665	0
DLX6-AS1_vs_LINC01399	0
DLX6-AS1_vs_HOXB-AS3	0
DLX6-AS1_vs_AC113189.5	0
LINC-PINT_vs_RP11-91G21.1	0
LINC-PINT_vs_ZNF790-AS1	0
DLX6-AS1_vs_MYCNOS	0
LINC-PINT_vs_RP11-332H18.5	0
LINC-PINT_vs_ZBTB11-AS1	0
LINC-PINT_vs_A2ML1-AS2	0
LINC-PINT_vs_LBX2-AS1	0
LINC-PINT_vs_ARHGAP5-AS1	0
LINC-PINT_vs_ATP2A1-AS1	0
LINC-PINT_vs_FBXL19-AS1	0
LINC-PINT_vs_LINC01311	0
LINC-PINT_vs_VPS9D1-AS1	0
LINC-PINT_vs_RP11-467J12.4	0
LINC-PINT_vs_RP11-303E16.6	0
LINC-PINT_vs_TAPT1-AS1	0
LINC-PINT_vs_LINC00526	0
LINC-PINT_vs_LINC00668	0
LINC-PINT_vs_LINC00683	0
LINC-PINT_vs_SNHG25	0
DLX6-AS1_vs_RP11-295G20.2	0
DLX6-AS1_vs_LINC01503	0
LINC-PINT_vs_TBX5-AS1	0
DLX6-AS1_vs_SOX2-OT	0
DLX6-AS1_vs_MIATNB	0
DLX6-AS1_vs_LIFR-AS1	0
DLX6-AS1_vs_USP2-AS1	0
DLX6-AS1_vs_SCAMP1-AS1	0
DLX6-AS1_vs_CRNDE	0
DLX6-AS1_vs_PRR7-AS1	0
DLX6-AS1_vs_RGMB-AS1	0
DLX6-AS1_vs_SNHG10	0
DLX6-AS1_vs_NNT-AS1	0
DLX6-AS1_vs_LINC00992	0
DLX6-AS1_vs_CTD-2194D22.4	0
DLX6-AS1_vs_LINC01234	0
DLX6-AS1_vs_HOXC13-AS	0
DLX6-AS1_vs_PVT1	0
DLX6-AS1_vs_LINC00536	0
DLX6-AS1_vs_LINC01011	0
DLX6-AS1_vs_LINC00881	0
DLX6-AS1_vs_LINC01426	0
DLX6-AS1_vs_HOXA11-AS	0
DLX6-AS1_vs_MAPKAPK5-AS1	0
DLX6-AS1_vs_MIR155HG	0
DLX6-AS1_vs_OLMALINC	0
DLX6-AS1_vs_ASH1L-AS1	0
DLX6-AS1_vs_KDM4A-AS1	0
DLX6-AS1_vs_LINC01186	0
DLX6-AS1_vs_NIFK-AS1	0
DLX6-AS1_vs_HAND2-AS1	0
DLX6-AS1_vs_ZNF503-AS2	0
DLX6-AS1_vs_CECR7	0
DLX6-AS1_vs_RP11-435O5.2	0
DLX6-AS1_vs_LINC00649	0
DLX6-AS1_vs_MYLK-AS1	0
DLX6-AS1_vs_KMT2E-AS1	0
DLX6-AS1_vs_PDZRN3-AS1	0
LINC-PINT_vs_AGAP2-AS1	0
LINC-PINT_vs_RP11-680F20.6	0
DLX6-AS1_vs_CTD-2066L21.3	0
LINC-PINT_vs_DLX6-AS1	0
LINC-PINT_vs_LINC00665	0
LINC-PINT_vs_LINC01399	0
LINC-PINT_vs_HOXB-AS3	0
LINC-PINT_vs_AC113189.5	0
LINC-PINT_vs_RP11-295G20.2	0
LINC-PINT_vs_MYCNOS	0
LINC-PINT_vs_LINC01503	0
LINC-PINT_vs_LINC01426	0
LINC-PINT_vs_MAPKAPK5-AS1	0
LINC-PINT_vs_MIR155HG	0
LINC-PINT_vs_OLMALINC	0
LINC-PINT_vs_ASH1L-AS1	0
LINC-PINT_vs_KDM4A-AS1	0
LINC-PINT_vs_LINC01186	0
LINC-PINT_vs_NIFK-AS1	0
LINC-PINT_vs_IDI2-AS1	0
LINC00278_vs_LINC00222	0
LINC-PINT_vs_ZNF503-AS2	0
LINC00278_vs_JAKMIP2-AS1	0
LINC00278_vs_LINC00668	0
LINC00278_vs_LINC00683	0
LINC00278_vs_SNHG25	0
LINC00278_vs_RP11-332H18.5	0
LINC00278_vs_ZNF790-AS1	0
LINC00278_vs_RP11-879F14.2	0
LINC00278_vs_RP11-91G21.1	0
LINC00278_vs_RP11-464F9.20	0
LINC00278_vs_A1BG-AS1	0
LINC00278_vs_ZSCAN16-AS1	0
LINC00278_vs_SNHG8	0
LINC00278_vs_LPP-AS2	0
LINC00278_vs_LA16c-380H5.5	0
LINC00278_vs_AFAP1-AS1	0
LINC00278_vs_BANCR	0
LINC-PINT_vs_HAND2-AS1	0
LINC-PINT_vs_CECR7	0
LINC-PINT_vs_RP11-660L16.2	0
LINC-PINT_vs_LINC00992	0
LINC-PINT_vs_LINC01234	0
LINC-PINT_vs_HOXC13-AS	0
LINC-PINT_vs_PVT1	0
LINC-PINT_vs_LINC00536	0
LINC-PINT_vs_TUNAR	0
LINC-PINT_vs_CTD-2066L21.3	0
LINC-PINT_vs_RP11-689K5.3	0
LINC-PINT_vs_MALAT1	0
LINC-PINT_vs_HOXA10-AS	0
LINC-PINT_vs_RP11-383J24.1	0
LINC-PINT_vs_HOXA-AS2	0
LINC-PINT_vs_RHPN1-AS1	0
LINC-PINT_vs_NAV2-AS2	0
LINC-PINT_vs_FLJ20021	0
LINC-PINT_vs_WAC-AS1	0
LINC-PINT_vs_CTD-2194D22.4	0
LINC-PINT_vs_NNT-AS1	0
LINC-PINT_vs_RP11-435O5.2	0
LINC-PINT_vs_SNHG10	0
LINC-PINT_vs_LINC00649	0
LINC-PINT_vs_MYLK-AS1	0
LINC-PINT_vs_KMT2E-AS1	0
LINC-PINT_vs_PDZRN3-AS1	0
LINC-PINT_vs_HOXA11-AS	0
LINC-PINT_vs_LINC00881	0
LINC-PINT_vs_SOX2-OT	0
LINC-PINT_vs_LINC01011	0
LINC-PINT_vs_MIATNB	0
LINC-PINT_vs_LIFR-AS1	0
LINC-PINT_vs_USP2-AS1	0
LINC-PINT_vs_SCAMP1-AS1	0
LINC-PINT_vs_CRNDE	0
LINC-PINT_vs_PRR7-AS1	0
LINC-PINT_vs_RGMB-AS1	0
DLX6-AS1_vs_TUNAR	0
[truncated: 7,731 more rows]
