# Supplementary material for: CodLncScape Provides a Self‐Enriching Framework for the Systematic Collection and Exploration of Coding LncRNAs
Source: Adv Sci (Weinh). 2024 Apr 11;11(22):2400009. doi: 10.1002/advs.202400009 (PMC11165466; doi:10.1002/advs.202400009)
Supplement: Supplementary file 5 — Supporting Information [file ADVS-11-2400009-s008.xlsx]

## Sheet: Score of LGG and GBM
SampleID	Tumor Type	Prediction	True_Label
TCGA-FG-8189-01	LGG	0.088249	0
TCGA-06-0221-02	GBM	0.088249	1
TCGA-FG-A4MW-01	LGG	0.392856	0
TCGA-HT-7606-01	LGG	0.088249	0
TCGA-06-0141-01	GBM	0.715878	1
TCGA-RY-A847-01	LGG	0.088249	0
TCGA-06-0184-01	GBM	0.441894	1
TCGA-S9-A6WD-01	LGG	0.088249	0
TCGA-HT-8108-01	LGG	0.088249	0
TCGA-S9-A6TY-01	LGG	0.088249	0
TCGA-FG-5963-01	LGG	0.088249	0
TCGA-TM-A84M-01	LGG	0.088249	0
TCGA-P5-A5EW-01	LGG	0.088249	0
TCGA-HT-7620-01	LGG	0.088249	0
TCGA-FG-5962-01	LGG	0.088249	0
TCGA-E1-5307-01	LGG	0.088249	0
TCGA-06-0168-01	GBM	0.351751	1
TCGA-DU-6392-01	LGG	0.088249	0
TCGA-26-5133-01	GBM	0.519508	1
TCGA-26-5135-01	GBM	0.712499	1
TCGA-19-2624-01	GBM	0.437934	1
TCGA-DU-A7TB-01	LGG	0.088249	0
TCGA-HT-7601-01	LGG	0.088249	0
TCGA-32-5222-01	GBM	0.715878	1
TCGA-S9-A7IY-01	LGG	0.088249	0
TCGA-HW-8319-01	LGG	0.088249	0
TCGA-76-4932-01	GBM	0.695088	1
TCGA-HT-A619-01	LGG	0.088249	0
TCGA-28-5220-01	GBM	0.711632	1
TCGA-06-0743-01	GBM	0.318072	1
TCGA-HT-7474-01	LGG	0.088249	0
TCGA-WY-A85C-01	LGG	0.088249	0
TCGA-DH-5140-01	LGG	0.088249	0
TCGA-HT-8111-01	LGG	0.088249	0
TCGA-HT-7485-01	LGG	0.088249	0
TCGA-S9-A89V-01	LGG	0.088249	0
TCGA-DB-A75K-01	LGG	0.088249	0
TCGA-DB-A75M-01	LGG	0.088249	0
TCGA-06-0649-01	GBM	0.392207	1
TCGA-TQ-A7RP-01	LGG	0.267458	0
TCGA-DB-A75L-01	LGG	0.088249	0
TCGA-HT-7902-01	LGG	0.088249	0
TCGA-CS-6290-01	LGG	0.088249	0
TCGA-QH-A6CV-01	LGG	0.161662	0
TCGA-DB-5273-01	LGG	0.088249	0
TCGA-DB-A75P-01	LGG	0.088249	0
TCGA-VM-A8CF-01	LGG	0.088249	0
TCGA-DU-6401-01	LGG	0.088249	0
TCGA-HT-8563-01	LGG	0.523746	0
TCGA-HW-8320-01	LGG	0.088249	0
TCGA-DU-7012-01	LGG	0.499422	0
TCGA-TM-A7CF-01	LGG	0.088249	0
TCGA-S9-A7J0-01	LGG	0.088249	0
TCGA-15-1444-01	GBM	0.252902	1
TCGA-WY-A859-01	LGG	0.088249	0
TCGA-TM-A7C5-01	LGG	0.088249	0
TCGA-DU-7008-01	LGG	0.088249	0
TCGA-DU-8167-01	LGG	0.088249	0
TCGA-S9-A6WL-01	LGG	0.088249	0
TCGA-27-1832-01	GBM	0.606416	1
TCGA-DH-5141-01	LGG	0.088249	0
TCGA-DB-A4XE-01	LGG	0.088249	0
TCGA-28-1747-01	GBM	0.405557	1
TCGA-FG-5963-02	LGG	0.088249	0
TCGA-TM-A7C4-01	LGG	0.088249	0
TCGA-HT-A4DS-01	LGG	0.0939278	0
TCGA-VM-A8CD-01	LGG	0.325941	0
TCGA-HT-8105-01	LGG	0.088249	0
TCGA-TQ-A7RV-01	LGG	0.088249	0
TCGA-19-0957-02	GBM	0.353229	1
TCGA-TM-A84R-01	LGG	0.088249	0
TCGA-E1-5305-01	LGG	0.088249	0
TCGA-FG-7636-01	LGG	0.088249	0
TCGA-06-0686-01	GBM	0.629331	1
TCGA-QH-A65X-01	LGG	0.088249	0
TCGA-HT-7684-01	LGG	0.088249	0
TCGA-DU-7011-01	LGG	0.088249	0
TCGA-TM-A84L-01	LGG	0.088249	0
TCGA-HT-7689-01	LGG	0.088249	0
TCGA-HT-7469-01	LGG	0.088249	0
TCGA-FG-8182-01	LGG	0.088249	0
TCGA-DU-6400-01	LGG	0.088249	0
TCGA-E1-A7YN-01	LGG	0.088249	0
TCGA-FG-7643-01	LGG	0.088249	0
TCGA-DU-6404-02	LGG	0.088249	0
TCGA-12-1597-01	GBM	0.620026	1
TCGA-HT-7608-01	LGG	0.088249	0
TCGA-DU-7306-01	LGG	0.088249	0
TCGA-CS-4941-01	LGG	0.47798	0
TCGA-S9-A6U9-01	LGG	0.088249	0
TCGA-41-2571-01	GBM	0.709299	1
TCGA-DB-5274-01	LGG	0.180399	0
TCGA-W9-A837-01	LGG	0.088249	0
TCGA-HT-7882-01	LGG	0.637785	0
TCGA-E1-A7YD-01	LGG	0.456875	0
TCGA-15-0742-01	GBM	0.56253	1
TCGA-S9-A7R8-01	LGG	0.088249	0
TCGA-DB-A64S-01	LGG	0.088249	0
TCGA-HW-7495-01	LGG	0.088249	0
TCGA-28-2514-01	GBM	0.715878	1
TCGA-HW-7489-01	LGG	0.088249	0
TCGA-DH-A669-02	LGG	0.088249	0
TCGA-QH-A86X-01	LGG	0.088249	0
TCGA-QH-A6CS-01	LGG	0.115344	0
TCGA-14-1829-01	GBM	0.690332	1
TCGA-HT-7692-01	LGG	0.088249	0
TCGA-26-5134-01	GBM	0.363087	1
TCGA-HT-A61B-01	LGG	0.088249	0
TCGA-P5-A5F4-01	LGG	0.088249	0
TCGA-TQ-A7RU-01	LGG	0.088249	0
TCGA-76-4925-01	GBM	0.591801	1
TCGA-19-1390-01	GBM	0.549327	1
TCGA-DU-6542-01	LGG	0.088249	0
TCGA-FG-A4MT-02	LGG	0.088249	0
TCGA-DU-A5TS-01	LGG	0.088249	0
TCGA-14-0736-02	GBM	0.293798	1
TCGA-DU-5853-01	LGG	0.088249	0
TCGA-06-0152-02	GBM	0.682076	1
TCGA-HT-A5R9-01	LGG	0.088249	0
TCGA-HT-7468-01	LGG	0.088249	0
TCGA-TM-A84Q-01	LGG	0.088249	0
TCGA-14-1402-02	GBM	0.714758	1
TCGA-DU-A7T8-01	LGG	0.088249	0
TCGA-E1-A7YI-01	LGG	0.088249	0
TCGA-28-5208-01	GBM	0.54233	1
TCGA-P5-A5F0-01	LGG	0.088249	0
TCGA-F6-A8O3-01	LGG	0.088249	0
TCGA-TM-A84S-01	LGG	0.088249	0
TCGA-P5-A730-01	LGG	0.088249	0
TCGA-06-2557-01	GBM	0.475327	1
TCGA-HT-7476-01	LGG	0.088249	0
TCGA-HT-8110-01	LGG	0.368702	0
TCGA-06-5410-01	GBM	0.639049	1
TCGA-06-0190-02	GBM	0.715496	1
TCGA-HW-A5KL-01	LGG	0.088249	0
TCGA-HT-7616-01	LGG	0.088249	0
TCGA-06-0130-01	GBM	0.561989	1
TCGA-HT-7686-01	LGG	0.088249	0

## Sheet: SHAP value of LGG and GBM
Edge	Mean |SHAP|
RP11-295G20.2_vs_WAC-AS1	0.158475
FAM201A_vs_RP11-295G20.2	0.0228482
MIR99AHG_vs_PVT1	0.0151932
LINC00467_vs_FAM201A	0.0147116
AC068057.1_vs_SNHG25	0.0052562
FAM201A_vs_SNHG25	0.00462933
SNHG25_vs_ZNF790-AS1	0.00460016
MIR7-3HG_vs_LINC00115	0.0043611
LINC00467_vs_AC113189.5	0.00423516
LIPE-AS1_vs_PVT1	0.00409739
MIR99AHG_vs_SNHG8	0.00395458
MIR99AHG_vs_SCAMP1-AS1	0.00326704
MIR7-3HG_vs_PSMG3-AS1	0.00296221
PVT1_vs_VPS9D1-AS1	0.0025193
LIPE-AS1_vs_SNHG8	0.0025059
SCAMP1-AS1_vs_A1BG-AS1	0.00210566
OLMALINC_vs_RHPN1-AS1	0.00198874
DLX6-AS1_vs_ATP2A1-AS1	0.00186579
MIR7-3HG_vs_FLJ20021	0.00184362
LINC01560_vs_ATP2A1-AS1	0.00182912
PAXIP1-AS2_vs_LINC01503	0.00154839
LINC00475_vs_KDM4A-AS1	0.00153402
AC113189.5_vs_LBX2-AS1	0.0015168
LIFR-AS1_vs_A1BG-AS1	0.00149212
AC093323.3_vs_SNHG25	0.00145532
AC113189.5_vs_SNHG10	0.00136951
LINC00511_vs_SCAMP1-AS1	0.00132916
MIR7-3HG_vs_TFAP2A-AS1	0.0013228
LINC01560_vs_RGMB-AS1	0.0012715
LINC01560_vs_OLMALINC	0.00115791
MIATNB_vs_SNHG25	0.00109584
MIR7-3HG_vs_RP11-660L16.2	0.00100738
RP11-295G20.2_vs_RP11-303E16.6	0.000924051
LINC00693_vs_RP11-303E16.6	0.000886951
MIR99AHG_vs_LINC-PINT	0.000886264
LINC01291_vs_DLX6-AS1	0.000843352
AC068057.1_vs_RP11-91G21.1	0.000841484
LINC00467_vs_GATA3-AS1	0.000801677
AC022007.5_vs_RP11-435O5.2	0.000780729
SOX2-OT_vs_SNHG8	0.000765335
CASC2_vs_SERPINB9P1	0.000735594
CTA-292E10.6_vs_LINC01011	0.000693559
CASC2_vs_DLX6-AS1	0.000654294
MYLK-AS1_vs_HOXC13-AS	0.000621244
LINC-PINT_vs_NIFK-AS1	0.000556671
MAPKAPK5-AS1_vs_ZNF790-AS1	0.000546977
NIFK-AS1_vs_MALAT1	0.000529331
LINC00467_vs_AC093323.3	0.000506254
LINC00467_vs_LINC01116	0.000499062
LINC01560_vs_NNT-AS1	0.000489629
LINC00467_vs_LINC01560	0.000450398
LINC00467_vs_LIPE-AS1	0.00038865
LINC01116_vs_AC093323.3	0.000385959
LIPE-AS1_vs_SCAMP1-AS1	0.000358415
LINC00471_vs_DLX6-AS1	0.000356662
CASC2_vs_RP11-435O5.2	0.000345314
LINC00467_vs_LINC01503	0.000342395
AC068057.1_vs_ARHGAP5-AS1	0.000318392
LINC00467_vs_LINC00475	0.000308747
MIR7-3HG_vs_LINC01311	0.000308509
ZNF674-AS1_vs_ATP2A1-AS1	0.000259443
LINC00467_vs_LINC01291	0.00024621
HCP5_vs_PAXIP1-AS2	0.000239735
AC093323.3_vs_NIFK-AS1	0.000239531
LINC00467_vs_SERPINB9P1	0.000237317
LINC00467_vs_PVT1	0.000233723
RP11-195F19.9_vs_LINC01311	0.000207566
MIATNB_vs_ATP2A1-AS1	0.000197504
LINC00467_vs_LINC00992	0.000195214
RP11-429J17.8_vs_RP11-660L16.2	0.000189101
LINC01426_vs_VPS9D1-AS1	0.000178663
LINC01116_vs_ZFAS1	0.000172448
CTA-292E10.6_vs_RP11-295G20.2	0.000162815
AC093323.3_vs_MIR99AHG	0.000152444
FAM201A_vs_LBX2-AS1	0.000150118
LINC00665_vs_RP11-660L16.2	0.000134622
LINC00467_vs_USP2-AS1	0.000118419
RP11-128M1.1_vs_HCG11	0.000116802
PSMG3-AS1_vs_AGAP2-AS1	0.000115371
HCG11_vs_HOXA-AS2	0.00011467
LINC00467_vs_TFAP2A-AS1	0.000114432
AC093323.3_vs_FLJ20021	0.000114331
LINC00467_vs_WAC-AS1	0.000113648
MIR99AHG_vs_DLX6-AS1	0.000109662
LINC00467_vs_SERTAD4-AS1	0.000107679
LINC01508_vs_RP11-689K5.3	0.00010357
RGMB-AS1_vs_LINC01234	0.000103288
AC093323.3_vs_FEZF1-AS1	9.40786e-05
TBX5-AS1_vs_FBXL19-AS1	7.04917e-05
AC068057.1_vs_LINC00665	6.93789e-05
LINC00467_vs_CASC2	6.16996e-05
RP11-660L16.2_vs_LINC00526	4.9922e-05
ZBTB11-AS1_vs_VPS9D1-AS1	3.8842e-05
MIR7-3HG_vs_RGMB-AS1	3.72792e-05
LINC00467_vs_MIR7-3HG	2.79878e-05
LINC01116_vs_LBX2-AS1	2.77174e-05
LINC01560_vs_RP11-660L16.2	2.29284e-05
LINC01291_vs_LBX2-AS1	2.20528e-05
HAND2-AS1_vs_LBX2-AS1	2.19004e-05
MIR7-3HG_vs_SCAMP1-AS1	1.71674e-05
SERPINB9P1_vs_LINC00683	6.89855e-06
MYCNOS_vs_HOXA11-AS	0
MYCNOS_vs_PDZRN3-AS1	0
MYCNOS_vs_SOX2-OT	0
MYCNOS_vs_LINC00881	0
MYCNOS_vs_LINC00649	0
MYCNOS_vs_LINC01011	0
MYCNOS_vs_MYLK-AS1	0
MYCNOS_vs_KMT2E-AS1	0
MYCNOS_vs_RP11-435O5.2	0
MYCNOS_vs_CECR7	0
MYCNOS_vs_HOXC13-AS	0
MYCNOS_vs_MIATNB	0
MYCNOS_vs_LIFR-AS1	0
MYCNOS_vs_ZBTB11-AS1	0
MYCNOS_vs_AGAP2-AS1	0
MYCNOS_vs_TBX5-AS1	0
MYCNOS_vs_RP11-680F20.6	0
MYCNOS_vs_RP11-660L16.2	0
MYCNOS_vs_WAC-AS1	0
MYCNOS_vs_FLJ20021	0
MYCNOS_vs_NAV2-AS2	0
MYCNOS_vs_RHPN1-AS1	0
MYCNOS_vs_HOXA-AS2	0
MYCNOS_vs_RP11-383J24.1	0
MYCNOS_vs_HOXA10-AS	0
MYCNOS_vs_MALAT1	0
MYCNOS_vs_RP11-689K5.3	0
MYCNOS_vs_CTD-2066L21.3	0
MYCNOS_vs_TUNAR	0
MYCNOS_vs_LINC00536	0
MYCNOS_vs_PVT1	0
MYCNOS_vs_HAND2-AS1	0
MYCNOS_vs_LINC01234	0
MYCNOS_vs_CTD-2194D22.4	0
MYCNOS_vs_LINC00992	0
MYCNOS_vs_NNT-AS1	0
MYCNOS_vs_SNHG10	0
MYCNOS_vs_RGMB-AS1	0
MYCNOS_vs_PRR7-AS1	0
MYCNOS_vs_CRNDE	0
MYCNOS_vs_SCAMP1-AS1	0
MYCNOS_vs_USP2-AS1	0
MYCNOS_vs_ZNF503-AS2	0
RP11-295G20.2_vs_RP11-879F14.2	0
MYCNOS_vs_NIFK-AS1	0
RP11-295G20.2_vs_LINC00536	0
RP11-295G20.2_vs_AGAP2-AS1	0
RP11-295G20.2_vs_TBX5-AS1	0
RP11-295G20.2_vs_RP11-680F20.6	0
RP11-295G20.2_vs_RP11-660L16.2	0
RP11-295G20.2_vs_FLJ20021	0
RP11-295G20.2_vs_NAV2-AS2	0
RP11-295G20.2_vs_RHPN1-AS1	0
RP11-295G20.2_vs_HOXA-AS2	0
RP11-295G20.2_vs_RP11-383J24.1	0
RP11-295G20.2_vs_HOXA10-AS	0
RP11-295G20.2_vs_MALAT1	0
RP11-295G20.2_vs_RP11-689K5.3	0
RP11-295G20.2_vs_CTD-2066L21.3	0
RP11-295G20.2_vs_TUNAR	0
RP11-295G20.2_vs_PVT1	0
RP11-295G20.2_vs_A2ML1-AS2	0
RP11-295G20.2_vs_HOXC13-AS	0
RP11-295G20.2_vs_LINC01234	0
RP11-295G20.2_vs_CTD-2194D22.4	0
RP11-295G20.2_vs_LINC00992	0
RP11-295G20.2_vs_NNT-AS1	0
RP11-295G20.2_vs_SNHG10	0
RP11-295G20.2_vs_RGMB-AS1	0
RP11-295G20.2_vs_PRR7-AS1	0
RP11-295G20.2_vs_CRNDE	0
RP11-295G20.2_vs_SCAMP1-AS1	0
RP11-295G20.2_vs_USP2-AS1	0
RP11-295G20.2_vs_LIFR-AS1	0
RP11-295G20.2_vs_MIATNB	0
RP11-295G20.2_vs_LINC01011	0
RP11-295G20.2_vs_ZBTB11-AS1	0
RP11-295G20.2_vs_LBX2-AS1	0
MYCNOS_vs_LINC01186	0
RP11-295G20.2_vs_ZSCAN16-AS1	0
MYCNOS_vs_KDM4A-AS1	0
MYCNOS_vs_ASH1L-AS1	0
MYCNOS_vs_OLMALINC	0
MYCNOS_vs_MIR155HG	0
MYCNOS_vs_MAPKAPK5-AS1	0
MYCNOS_vs_LINC01426	0
MYCNOS_vs_LINC01503	0
RP11-295G20.2_vs_LINC00222	0
RP11-295G20.2_vs_JAKMIP2-AS1	0
RP11-295G20.2_vs_BANCR	0
RP11-295G20.2_vs_AFAP1-AS1	0
RP11-295G20.2_vs_LA16c-380H5.5	0
RP11-295G20.2_vs_LPP-AS2	0
RP11-295G20.2_vs_SNHG8	0
RP11-295G20.2_vs_A1BG-AS1	0
RP11-295G20.2_vs_ARHGAP5-AS1	0
RP11-295G20.2_vs_RP11-464F9.20	0
RP11-295G20.2_vs_RP11-91G21.1	0
RP11-295G20.2_vs_ZNF790-AS1	0
RP11-295G20.2_vs_RP11-332H18.5	0
RP11-295G20.2_vs_SNHG25	0
RP11-295G20.2_vs_LINC00683	0
RP11-295G20.2_vs_LINC00668	0
RP11-295G20.2_vs_LINC00526	0
RP11-295G20.2_vs_TAPT1-AS1	0
RP11-295G20.2_vs_RP11-467J12.4	0
RP11-295G20.2_vs_VPS9D1-AS1	0
RP11-295G20.2_vs_LINC01311	0
RP11-295G20.2_vs_FBXL19-AS1	0
RP11-295G20.2_vs_ATP2A1-AS1	0
MYCNOS_vs_A2ML1-AS2	0
MYCNOS_vs_JAKMIP2-AS1	0
MYCNOS_vs_LBX2-AS1	0
LINC01426_vs_LINC01186	0
LINC01503_vs_RP11-91G21.1	0
LINC01503_vs_RP11-464F9.20	0
LINC01503_vs_A1BG-AS1	0
LINC01503_vs_ZSCAN16-AS1	0
LINC01503_vs_SNHG8	0
LINC01503_vs_LPP-AS2	0
LINC01503_vs_LA16c-380H5.5	0
LINC01503_vs_AFAP1-AS1	0
LINC01503_vs_BANCR	0
LINC01503_vs_JAKMIP2-AS1	0
LINC01503_vs_LINC00222	0
LINC01426_vs_MAPKAPK5-AS1	0
LINC01426_vs_MIR155HG	0
LINC01426_vs_OLMALINC	0
LINC01426_vs_ASH1L-AS1	0
LINC01503_vs_RP11-879F14.2	0
LINC01503_vs_ZNF790-AS1	0
LINC01503_vs_RP11-332H18.5	0
LINC01503_vs_LINC01311	0
LINC01503_vs_ZBTB11-AS1	0
LINC01503_vs_A2ML1-AS2	0
LINC01503_vs_LBX2-AS1	0
LINC01503_vs_ARHGAP5-AS1	0
LINC01503_vs_ATP2A1-AS1	0
LINC01503_vs_FBXL19-AS1	0
LINC01503_vs_VPS9D1-AS1	0
LINC01503_vs_SNHG25	0
LINC01503_vs_RP11-467J12.4	0
LINC01503_vs_RP11-303E16.6	0
LINC01503_vs_TAPT1-AS1	0
LINC01503_vs_LINC00526	0
LINC01503_vs_LINC00668	0
LINC01503_vs_LINC00683	0
LINC01426_vs_KDM4A-AS1	0
LINC01426_vs_NIFK-AS1	0
LINC01503_vs_TBX5-AS1	0
LINC01426_vs_HAND2-AS1	0
LINC01426_vs_SNHG10	0
LINC01426_vs_NNT-AS1	0
LINC01426_vs_LINC00992	0
LINC01426_vs_CTD-2194D22.4	0
LINC01426_vs_LINC01234	0
LINC01426_vs_HOXC13-AS	0
LINC01426_vs_PVT1	0
LINC01426_vs_LINC00536	0
LINC01426_vs_TUNAR	0
LINC01426_vs_CTD-2066L21.3	0
LINC01426_vs_RP11-689K5.3	0
LINC01426_vs_MALAT1	0
LINC01426_vs_HOXA10-AS	0
LINC01426_vs_RP11-383J24.1	0
LINC01426_vs_HOXA-AS2	0
LINC01426_vs_RGMB-AS1	0
LINC01426_vs_PRR7-AS1	0
LINC01426_vs_CRNDE	0
LINC01426_vs_PDZRN3-AS1	0
LINC01426_vs_ZNF503-AS2	0
LINC01426_vs_CECR7	0
LINC01426_vs_RP11-435O5.2	0
LINC01426_vs_LINC00649	0
LINC01426_vs_MYLK-AS1	0
LINC01426_vs_KMT2E-AS1	0
LINC01426_vs_HOXA11-AS	0
LINC01426_vs_SCAMP1-AS1	0
LINC01426_vs_LINC00881	0
LINC01426_vs_SOX2-OT	0
LINC01426_vs_LINC01011	0
LINC01426_vs_MIATNB	0
LINC01426_vs_LIFR-AS1	0
LINC01426_vs_USP2-AS1	0
LINC01503_vs_AGAP2-AS1	0
LINC01503_vs_RP11-680F20.6	0
MYCNOS_vs_ARHGAP5-AS1	0
LINC01503_vs_CECR7	0
MYCNOS_vs_SNHG8	0
MYCNOS_vs_LPP-AS2	0
MYCNOS_vs_LA16c-380H5.5	0
MYCNOS_vs_AFAP1-AS1	0
MYCNOS_vs_BANCR	0
MYCNOS_vs_LINC00222	0
LINC01503_vs_LINC01426	0
LINC01503_vs_MAPKAPK5-AS1	0
LINC01503_vs_MIR155HG	0
LINC01503_vs_OLMALINC	0
LINC01503_vs_ASH1L-AS1	0
LINC01503_vs_KDM4A-AS1	0
LINC01503_vs_LINC01186	0
LINC01503_vs_NIFK-AS1	0
LINC01503_vs_HAND2-AS1	0
MYCNOS_vs_ZSCAN16-AS1	0
MYCNOS_vs_A1BG-AS1	0
MYCNOS_vs_RP11-464F9.20	0
MYCNOS_vs_TAPT1-AS1	0
MYCNOS_vs_ATP2A1-AS1	0
MYCNOS_vs_FBXL19-AS1	0
MYCNOS_vs_LINC01311	0
MYCNOS_vs_VPS9D1-AS1	0
MYCNOS_vs_RP11-467J12.4	0
MYCNOS_vs_RP11-303E16.6	0
MYCNOS_vs_LINC00526	0
MYCNOS_vs_RP11-91G21.1	0
MYCNOS_vs_LINC00668	0
MYCNOS_vs_LINC00683	0
MYCNOS_vs_SNHG25	0
MYCNOS_vs_RP11-332H18.5	0
MYCNOS_vs_ZNF790-AS1	0
MYCNOS_vs_RP11-879F14.2	0
LINC01503_vs_ZNF503-AS2	0
LINC01503_vs_RP11-435O5.2	0
LINC01503_vs_RP11-660L16.2	0
LINC01503_vs_LINC00649	0
LINC01503_vs_LINC01234	0
LINC01503_vs_HOXC13-AS	0
LINC01503_vs_PVT1	0
LINC01503_vs_LINC00536	0
LINC01503_vs_TUNAR	0
LINC01503_vs_CTD-2066L21.3	0
LINC01503_vs_RP11-689K5.3	0
LINC01503_vs_MALAT1	0
LINC01503_vs_HOXA10-AS	0
LINC01503_vs_RP11-383J24.1	0
LINC01503_vs_HOXA-AS2	0
LINC01503_vs_RHPN1-AS1	0
LINC01503_vs_NAV2-AS2	0
LINC01503_vs_FLJ20021	0
LINC01503_vs_WAC-AS1	0
LINC01503_vs_CTD-2194D22.4	0
LINC01503_vs_LINC00992	0
LINC01503_vs_NNT-AS1	0
LINC01503_vs_LINC01011	0
LINC01503_vs_MYLK-AS1	0
LINC01503_vs_KMT2E-AS1	0
LINC01503_vs_PDZRN3-AS1	0
LINC01503_vs_HOXA11-AS	0
LINC01503_vs_LINC00881	0
LINC01503_vs_SOX2-OT	0
LINC01503_vs_MIATNB	0
LINC01503_vs_SNHG10	0
LINC01503_vs_LIFR-AS1	0
LINC01503_vs_USP2-AS1	0
LINC01503_vs_SCAMP1-AS1	0
LINC01503_vs_CRNDE	0
LINC01503_vs_PRR7-AS1	0
LINC01503_vs_RGMB-AS1	0
RP11-295G20.2_vs_SOX2-OT	0
AC113189.5_vs_AFAP1-AS1	0
RP11-295G20.2_vs_LINC00881	0
LINC01399_vs_TAPT1-AS1	0
LINC01399_vs_ARHGAP5-AS1	0
LINC01399_vs_ATP2A1-AS1	0
LINC01399_vs_FBXL19-AS1	0
LINC01399_vs_LINC01311	0
LINC01399_vs_VPS9D1-AS1	0
LINC01399_vs_RP11-467J12.4	0
LINC01399_vs_RP11-303E16.6	0
LINC01399_vs_LINC00526	0
LINC01399_vs_HOXC13-AS	0
LINC01399_vs_LINC00668	0
LINC01399_vs_LINC00683	0
LINC01399_vs_SNHG25	0
LINC01399_vs_RP11-332H18.5	0
LINC01399_vs_ZNF790-AS1	0
LINC01399_vs_RP11-879F14.2	0
LINC01399_vs_RP11-91G21.1	0
LINC01399_vs_LBX2-AS1	0
LINC01399_vs_A2ML1-AS2	0
LINC01399_vs_ZBTB11-AS1	0
LINC01399_vs_AGAP2-AS1	0
LINC01399_vs_LINC00536	0
LINC01399_vs_TUNAR	0
LINC01399_vs_CTD-2066L21.3	0
LINC01399_vs_RP11-689K5.3	0
LINC01399_vs_MALAT1	0
LINC01399_vs_HOXA10-AS	0
LINC01399_vs_RP11-383J24.1	0
LINC01399_vs_HOXA-AS2	0
LINC01399_vs_RHPN1-AS1	0
LINC01399_vs_NAV2-AS2	0
LINC01399_vs_FLJ20021	0
LINC01399_vs_WAC-AS1	0
LINC01399_vs_RP11-660L16.2	0
LINC01399_vs_RP11-680F20.6	0
LINC01399_vs_TBX5-AS1	0
LINC01399_vs_RP11-464F9.20	0
LINC01399_vs_A1BG-AS1	0
LINC01399_vs_ZSCAN16-AS1	0
HOXB-AS3_vs_NIFK-AS1	0
HOXB-AS3_vs_ZNF503-AS2	0
HOXB-AS3_vs_CECR7	0
HOXB-AS3_vs_RP11-435O5.2	0
HOXB-AS3_vs_LINC00649	0
HOXB-AS3_vs_MYLK-AS1	0
HOXB-AS3_vs_KMT2E-AS1	0
HOXB-AS3_vs_PDZRN3-AS1	0
HOXB-AS3_vs_HOXA11-AS	0
HOXB-AS3_vs_LINC00881	0
HOXB-AS3_vs_SOX2-OT	0
HOXB-AS3_vs_LINC01011	0
HOXB-AS3_vs_MIATNB	0
HOXB-AS3_vs_LIFR-AS1	0
HOXB-AS3_vs_USP2-AS1	0
HOXB-AS3_vs_SCAMP1-AS1	0
HOXB-AS3_vs_HAND2-AS1	0
HOXB-AS3_vs_LINC01186	0
LINC01399_vs_SNHG8	0
HOXB-AS3_vs_KDM4A-AS1	0
LINC01399_vs_LPP-AS2	0
LINC01399_vs_LA16c-380H5.5	0
LINC01399_vs_AFAP1-AS1	0
LINC01399_vs_BANCR	0
LINC01399_vs_JAKMIP2-AS1	0
LINC01399_vs_LINC00222	0
HOXB-AS3_vs_AC113189.5	0
HOXB-AS3_vs_RP11-295G20.2	0
HOXB-AS3_vs_MYCNOS	0
HOXB-AS3_vs_LINC01503	0
HOXB-AS3_vs_LINC01426	0
HOXB-AS3_vs_MAPKAPK5-AS1	0
HOXB-AS3_vs_MIR155HG	0
HOXB-AS3_vs_OLMALINC	0
HOXB-AS3_vs_ASH1L-AS1	0
LINC01399_vs_PVT1	0
LINC01399_vs_LINC01234	0
RP11-295G20.2_vs_HOXA11-AS	0
LINC00665_vs_RP11-879F14.2	0
LINC00665_vs_TAPT1-AS1	0
LINC00665_vs_LINC00526	0
LINC00665_vs_LINC00668	0
LINC00665_vs_LINC00683	0
LINC00665_vs_SNHG25	0
LINC00665_vs_RP11-332H18.5	0
LINC00665_vs_ZNF790-AS1	0
LINC00665_vs_RP11-91G21.1	0
LINC01399_vs_CTD-2194D22.4	0
LINC00665_vs_RP11-464F9.20	0
LINC00665_vs_A1BG-AS1	0
LINC00665_vs_ZSCAN16-AS1	0
LINC00665_vs_SNHG8	0
LINC00665_vs_LPP-AS2	0
LINC00665_vs_LA16c-380H5.5	0
LINC00665_vs_AFAP1-AS1	0
LINC00665_vs_RP11-303E16.6	0
LINC00665_vs_RP11-467J12.4	0
LINC00665_vs_VPS9D1-AS1	0
LINC00665_vs_LINC01311	0
LINC00665_vs_RP11-383J24.1	0
LINC00665_vs_HOXA-AS2	0
LINC00665_vs_RHPN1-AS1	0
LINC00665_vs_NAV2-AS2	0
LINC00665_vs_FLJ20021	0
LINC00665_vs_WAC-AS1	0
LINC00665_vs_RP11-680F20.6	0
LINC00665_vs_TBX5-AS1	0
LINC00665_vs_AGAP2-AS1	0
LINC00665_vs_ZBTB11-AS1	0
LINC00665_vs_A2ML1-AS2	0
LINC00665_vs_LBX2-AS1	0
LINC00665_vs_ARHGAP5-AS1	0
LINC00665_vs_ATP2A1-AS1	0
LINC00665_vs_FBXL19-AS1	0
LINC00665_vs_BANCR	0
LINC00665_vs_JAKMIP2-AS1	0
LINC00665_vs_LINC00222	0
LINC01399_vs_MYLK-AS1	0
LINC01399_vs_PDZRN3-AS1	0
LINC01399_vs_HOXA11-AS	0
LINC01399_vs_LINC00881	0
LINC01399_vs_SOX2-OT	0
LINC01399_vs_LINC01011	0
LINC01399_vs_MIATNB	0
LINC01399_vs_LIFR-AS1	0
LINC01399_vs_USP2-AS1	0
LINC01399_vs_SCAMP1-AS1	0
LINC01399_vs_CRNDE	0
LINC01399_vs_PRR7-AS1	0
LINC01399_vs_RGMB-AS1	0
LINC01399_vs_SNHG10	0
LINC01399_vs_NNT-AS1	0
LINC01399_vs_LINC00992	0
LINC01399_vs_KMT2E-AS1	0
LINC01399_vs_LINC00649	0
LINC01399_vs_HOXB-AS3	0
LINC01399_vs_RP11-435O5.2	0
LINC01399_vs_AC113189.5	0
LINC01399_vs_RP11-295G20.2	0
LINC01399_vs_MYCNOS	0
LINC01399_vs_LINC01503	0
LINC01399_vs_LINC01426	0
LINC01399_vs_MAPKAPK5-AS1	0
LINC01399_vs_MIR155HG	0
LINC01399_vs_OLMALINC	0
LINC01399_vs_ASH1L-AS1	0
LINC01399_vs_KDM4A-AS1	0
LINC01399_vs_LINC01186	0
LINC01399_vs_NIFK-AS1	0
LINC01399_vs_HAND2-AS1	0
LINC01399_vs_ZNF503-AS2	0
LINC01399_vs_CECR7	0
HOXB-AS3_vs_CRNDE	0
HOXB-AS3_vs_PRR7-AS1	0
HOXB-AS3_vs_RGMB-AS1	0
AC113189.5_vs_AGAP2-AS1	0
AC113189.5_vs_RHPN1-AS1	0
AC113189.5_vs_NAV2-AS2	0
AC113189.5_vs_FLJ20021	0
AC113189.5_vs_WAC-AS1	0
AC113189.5_vs_RP11-660L16.2	0
AC113189.5_vs_RP11-680F20.6	0
AC113189.5_vs_TBX5-AS1	0
AC113189.5_vs_ZBTB11-AS1	0
HOXB-AS3_vs_SNHG10	0
AC113189.5_vs_A2ML1-AS2	0
AC113189.5_vs_ARHGAP5-AS1	0
AC113189.5_vs_ATP2A1-AS1	0
AC113189.5_vs_FBXL19-AS1	0
AC113189.5_vs_LINC01311	0
AC113189.5_vs_VPS9D1-AS1	0
AC113189.5_vs_RP11-467J12.4	0
AC113189.5_vs_HOXA-AS2	0
AC113189.5_vs_RP11-383J24.1	0
AC113189.5_vs_HOXA10-AS	0
AC113189.5_vs_MALAT1	0
AC113189.5_vs_USP2-AS1	0
AC113189.5_vs_SCAMP1-AS1	0
AC113189.5_vs_CRNDE	0
AC113189.5_vs_PRR7-AS1	0
AC113189.5_vs_RGMB-AS1	0
AC113189.5_vs_NNT-AS1	0
AC113189.5_vs_LINC00992	0
AC113189.5_vs_CTD-2194D22.4	0
AC113189.5_vs_LINC01234	0
AC113189.5_vs_HOXC13-AS	0
AC113189.5_vs_PVT1	0
AC113189.5_vs_LINC00536	0
AC113189.5_vs_TUNAR	0
AC113189.5_vs_CTD-2066L21.3	0
AC113189.5_vs_RP11-689K5.3	0
AC113189.5_vs_RP11-303E16.6	0
AC113189.5_vs_TAPT1-AS1	0
AC113189.5_vs_LINC00526	0
RP11-295G20.2_vs_LINC01503	0
RP11-295G20.2_vs_MAPKAPK5-AS1	0
RP11-295G20.2_vs_MIR155HG	0
RP11-295G20.2_vs_OLMALINC	0
RP11-295G20.2_vs_ASH1L-AS1	0
RP11-295G20.2_vs_KDM4A-AS1	0
RP11-295G20.2_vs_LINC01186	0
RP11-295G20.2_vs_NIFK-AS1	0
RP11-295G20.2_vs_HAND2-AS1	0
RP11-295G20.2_vs_ZNF503-AS2	0
RP11-295G20.2_vs_CECR7	0
RP11-295G20.2_vs_RP11-435O5.2	0
RP11-295G20.2_vs_LINC00649	0
RP11-295G20.2_vs_MYLK-AS1	0
RP11-295G20.2_vs_KMT2E-AS1	0
RP11-295G20.2_vs_PDZRN3-AS1	0
RP11-295G20.2_vs_LINC01426	0
RP11-295G20.2_vs_MYCNOS	0
AC113189.5_vs_LINC00668	0
AC113189.5_vs_LINC00222	0
AC113189.5_vs_LINC00683	0
AC113189.5_vs_SNHG25	0
AC113189.5_vs_RP11-332H18.5	0
AC113189.5_vs_ZNF790-AS1	0
AC113189.5_vs_RP11-879F14.2	0
AC113189.5_vs_RP11-91G21.1	0
AC113189.5_vs_RP11-464F9.20	0
AC113189.5_vs_A1BG-AS1	0
AC113189.5_vs_ZSCAN16-AS1	0
AC113189.5_vs_SNHG8	0
AC113189.5_vs_LPP-AS2	0
AC113189.5_vs_LA16c-380H5.5	0
LINC01426_vs_NAV2-AS2	0
AC113189.5_vs_BANCR	0
AC113189.5_vs_JAKMIP2-AS1	0
AC113189.5_vs_LIFR-AS1	0
AC113189.5_vs_MIATNB	0
AC113189.5_vs_LINC01011	0
HOXB-AS3_vs_WAC-AS1	0
HOXB-AS3_vs_RP11-680F20.6	0
HOXB-AS3_vs_TBX5-AS1	0
HOXB-AS3_vs_AGAP2-AS1	0
HOXB-AS3_vs_ZBTB11-AS1	0
HOXB-AS3_vs_A2ML1-AS2	0
HOXB-AS3_vs_LBX2-AS1	0
HOXB-AS3_vs_ARHGAP5-AS1	0
HOXB-AS3_vs_ATP2A1-AS1	0
HOXB-AS3_vs_FBXL19-AS1	0
HOXB-AS3_vs_LINC01311	0
HOXB-AS3_vs_VPS9D1-AS1	0
HOXB-AS3_vs_RP11-467J12.4	0
HOXB-AS3_vs_RP11-303E16.6	0
HOXB-AS3_vs_TAPT1-AS1	0
HOXB-AS3_vs_LINC00526	0
HOXB-AS3_vs_RP11-660L16.2	0
HOXB-AS3_vs_FLJ20021	0
HOXB-AS3_vs_LINC00683	0
HOXB-AS3_vs_NAV2-AS2	0
HOXB-AS3_vs_NNT-AS1	0
HOXB-AS3_vs_LINC00992	0
HOXB-AS3_vs_CTD-2194D22.4	0
HOXB-AS3_vs_LINC01234	0
HOXB-AS3_vs_HOXC13-AS	0
HOXB-AS3_vs_PVT1	0
HOXB-AS3_vs_LINC00536	0
HOXB-AS3_vs_TUNAR	0
HOXB-AS3_vs_CTD-2066L21.3	0
HOXB-AS3_vs_RP11-689K5.3	0
HOXB-AS3_vs_MALAT1	0
HOXB-AS3_vs_HOXA10-AS	0
HOXB-AS3_vs_RP11-383J24.1	0
HOXB-AS3_vs_HOXA-AS2	0
HOXB-AS3_vs_RHPN1-AS1	0
HOXB-AS3_vs_LINC00668	0
HOXB-AS3_vs_SNHG25	0
AC113189.5_vs_SOX2-OT	0
AC113189.5_vs_MAPKAPK5-AS1	0
AC113189.5_vs_OLMALINC	0
AC113189.5_vs_ASH1L-AS1	0
AC113189.5_vs_KDM4A-AS1	0
AC113189.5_vs_LINC01186	0
AC113189.5_vs_NIFK-AS1	0
AC113189.5_vs_HAND2-AS1	0
AC113189.5_vs_ZNF503-AS2	0
AC113189.5_vs_CECR7	0
AC113189.5_vs_RP11-435O5.2	0
AC113189.5_vs_LINC00649	0
AC113189.5_vs_MYLK-AS1	0
AC113189.5_vs_KMT2E-AS1	0
AC113189.5_vs_PDZRN3-AS1	0
AC113189.5_vs_HOXA11-AS	0
AC113189.5_vs_LINC00881	0
AC113189.5_vs_MIR155HG	0
AC113189.5_vs_LINC01426	0
HOXB-AS3_vs_RP11-332H18.5	0
AC113189.5_vs_LINC01503	0
HOXB-AS3_vs_ZNF790-AS1	0
HOXB-AS3_vs_RP11-879F14.2	0
HOXB-AS3_vs_RP11-91G21.1	0
HOXB-AS3_vs_RP11-464F9.20	0
HOXB-AS3_vs_A1BG-AS1	0
HOXB-AS3_vs_ZSCAN16-AS1	0
HOXB-AS3_vs_SNHG8	0
HOXB-AS3_vs_LPP-AS2	0
HOXB-AS3_vs_LA16c-380H5.5	0
HOXB-AS3_vs_AFAP1-AS1	0
HOXB-AS3_vs_BANCR	0
HOXB-AS3_vs_JAKMIP2-AS1	0
HOXB-AS3_vs_LINC00222	0
AC113189.5_vs_RP11-295G20.2	0
AC113189.5_vs_MYCNOS	0
LINC01426_vs_RHPN1-AS1	0
LINC01426_vs_AFAP1-AS1	0
LINC01426_vs_FLJ20021	0
KDM4A-AS1_vs_RP11-91G21.1	0
KDM4A-AS1_vs_A1BG-AS1	0
KDM4A-AS1_vs_ZSCAN16-AS1	0
KDM4A-AS1_vs_SNHG8	0
KDM4A-AS1_vs_LPP-AS2	0
KDM4A-AS1_vs_LA16c-380H5.5	0
KDM4A-AS1_vs_AFAP1-AS1	0
KDM4A-AS1_vs_BANCR	0
KDM4A-AS1_vs_JAKMIP2-AS1	0
KDM4A-AS1_vs_LINC00222	0
LINC01186_vs_NIFK-AS1	0
LINC01186_vs_HAND2-AS1	0
LINC01186_vs_ZNF503-AS2	0
LINC01186_vs_CECR7	0
LINC01186_vs_RP11-435O5.2	0
LINC01186_vs_LINC00649	0
KDM4A-AS1_vs_RP11-464F9.20	0
KDM4A-AS1_vs_RP11-879F14.2	0
LINC01186_vs_KMT2E-AS1	0
KDM4A-AS1_vs_ZNF790-AS1	0
KDM4A-AS1_vs_A2ML1-AS2	0
KDM4A-AS1_vs_LBX2-AS1	0
KDM4A-AS1_vs_ARHGAP5-AS1	0
KDM4A-AS1_vs_ATP2A1-AS1	0
KDM4A-AS1_vs_FBXL19-AS1	0
KDM4A-AS1_vs_LINC01311	0
KDM4A-AS1_vs_VPS9D1-AS1	0
KDM4A-AS1_vs_RP11-467J12.4	0
KDM4A-AS1_vs_RP11-303E16.6	0
KDM4A-AS1_vs_TAPT1-AS1	0
KDM4A-AS1_vs_LINC00526	0
KDM4A-AS1_vs_LINC00668	0
KDM4A-AS1_vs_LINC00683	0
KDM4A-AS1_vs_SNHG25	0
KDM4A-AS1_vs_RP11-332H18.5	0
LINC01186_vs_MYLK-AS1	0
LINC01186_vs_PDZRN3-AS1	0
LINC01186_vs_LBX2-AS1	0
LINC01186_vs_LINC00536	0
LINC01186_vs_CTD-2066L21.3	0
LINC01186_vs_RP11-689K5.3	0
LINC01186_vs_MALAT1	0
LINC01186_vs_HOXA10-AS	0
LINC01186_vs_RP11-383J24.1	0
LINC01186_vs_HOXA-AS2	0
LINC01186_vs_RHPN1-AS1	0
LINC01186_vs_NAV2-AS2	0
LINC01186_vs_FLJ20021	0
LINC01186_vs_WAC-AS1	0
LINC01186_vs_RP11-660L16.2	0
LINC01186_vs_RP11-680F20.6	0
LINC01186_vs_TBX5-AS1	0
LINC01186_vs_AGAP2-AS1	0
LINC01186_vs_ZBTB11-AS1	0
LINC01186_vs_TUNAR	0
LINC01186_vs_PVT1	0
LINC01186_vs_HOXA11-AS	0
LINC01186_vs_HOXC13-AS	0
LINC01186_vs_LINC00881	0
LINC01186_vs_SOX2-OT	0
LINC01186_vs_LINC01011	0
LINC01186_vs_MIATNB	0
LINC01186_vs_LIFR-AS1	0
LINC01186_vs_USP2-AS1	0
LINC01186_vs_SCAMP1-AS1	0
LINC01186_vs_CRNDE	0
LINC01186_vs_PRR7-AS1	0
LINC01186_vs_RGMB-AS1	0
LINC01186_vs_SNHG10	0
LINC01186_vs_NNT-AS1	0
LINC01186_vs_LINC00992	0
LINC01186_vs_CTD-2194D22.4	0
LINC01186_vs_LINC01234	0
KDM4A-AS1_vs_ZBTB11-AS1	0
KDM4A-AS1_vs_AGAP2-AS1	0
KDM4A-AS1_vs_TBX5-AS1	0
ASH1L-AS1_vs_ZNF790-AS1	0
ASH1L-AS1_vs_RP11-91G21.1	0
ASH1L-AS1_vs_RP11-464F9.20	0
ASH1L-AS1_vs_A1BG-AS1	0
ASH1L-AS1_vs_ZSCAN16-AS1	0
ASH1L-AS1_vs_SNHG8	0
ASH1L-AS1_vs_LPP-AS2	0
ASH1L-AS1_vs_LA16c-380H5.5	0
ASH1L-AS1_vs_AFAP1-AS1	0
ASH1L-AS1_vs_BANCR	0
ASH1L-AS1_vs_JAKMIP2-AS1	0
ASH1L-AS1_vs_LINC00222	0
KDM4A-AS1_vs_LINC01186	0
KDM4A-AS1_vs_NIFK-AS1	0
KDM4A-AS1_vs_HAND2-AS1	0
KDM4A-AS1_vs_ZNF503-AS2	0
ASH1L-AS1_vs_RP11-879F14.2	0
ASH1L-AS1_vs_RP11-332H18.5	0
KDM4A-AS1_vs_RP11-680F20.6	0
ASH1L-AS1_vs_SNHG25	0
ASH1L-AS1_vs_AGAP2-AS1	0
ASH1L-AS1_vs_ZBTB11-AS1	0
ASH1L-AS1_vs_A2ML1-AS2	0
ASH1L-AS1_vs_LBX2-AS1	0
ASH1L-AS1_vs_ARHGAP5-AS1	0
ASH1L-AS1_vs_ATP2A1-AS1	0
ASH1L-AS1_vs_FBXL19-AS1	0
ASH1L-AS1_vs_LINC01311	0
ASH1L-AS1_vs_VPS9D1-AS1	0
ASH1L-AS1_vs_RP11-467J12.4	0
ASH1L-AS1_vs_RP11-303E16.6	0
ASH1L-AS1_vs_TAPT1-AS1	0
ASH1L-AS1_vs_LINC00526	0
ASH1L-AS1_vs_LINC00668	0
ASH1L-AS1_vs_LINC00683	0
KDM4A-AS1_vs_CECR7	0
KDM4A-AS1_vs_RP11-435O5.2	0
KDM4A-AS1_vs_LINC00649	0
KDM4A-AS1_vs_MYLK-AS1	0
KDM4A-AS1_vs_HOXC13-AS	0
KDM4A-AS1_vs_PVT1	0
KDM4A-AS1_vs_LINC00536	0
KDM4A-AS1_vs_TUNAR	0
KDM4A-AS1_vs_CTD-2066L21.3	0
KDM4A-AS1_vs_RP11-689K5.3	0
KDM4A-AS1_vs_MALAT1	0
KDM4A-AS1_vs_HOXA10-AS	0
KDM4A-AS1_vs_RP11-383J24.1	0
KDM4A-AS1_vs_HOXA-AS2	0
KDM4A-AS1_vs_RHPN1-AS1	0
KDM4A-AS1_vs_NAV2-AS2	0
KDM4A-AS1_vs_FLJ20021	0
KDM4A-AS1_vs_WAC-AS1	0
KDM4A-AS1_vs_RP11-660L16.2	0
KDM4A-AS1_vs_LINC01234	0
KDM4A-AS1_vs_CTD-2194D22.4	0
KDM4A-AS1_vs_LINC00992	0
KDM4A-AS1_vs_MIATNB	0
KDM4A-AS1_vs_KMT2E-AS1	0
KDM4A-AS1_vs_PDZRN3-AS1	0
KDM4A-AS1_vs_HOXA11-AS	0
KDM4A-AS1_vs_LINC00881	0
KDM4A-AS1_vs_SOX2-OT	0
KDM4A-AS1_vs_LINC01011	0
KDM4A-AS1_vs_LIFR-AS1	0
KDM4A-AS1_vs_NNT-AS1	0
KDM4A-AS1_vs_USP2-AS1	0
KDM4A-AS1_vs_SCAMP1-AS1	0
KDM4A-AS1_vs_CRNDE	0
KDM4A-AS1_vs_PRR7-AS1	0
KDM4A-AS1_vs_RGMB-AS1	0
KDM4A-AS1_vs_SNHG10	0
LINC01186_vs_A2ML1-AS2	0
LINC01186_vs_ARHGAP5-AS1	0
ASH1L-AS1_vs_RP11-680F20.6	0
NIFK-AS1_vs_JAKMIP2-AS1	0
HAND2-AS1_vs_ZNF503-AS2	0
HAND2-AS1_vs_CECR7	0
HAND2-AS1_vs_RP11-435O5.2	0
HAND2-AS1_vs_LINC00649	0
HAND2-AS1_vs_MYLK-AS1	0
HAND2-AS1_vs_KMT2E-AS1	0
HAND2-AS1_vs_PDZRN3-AS1	0
HAND2-AS1_vs_HOXA11-AS	0
HAND2-AS1_vs_LINC00881	0
HAND2-AS1_vs_SOX2-OT	0
HAND2-AS1_vs_LINC01011	0
HAND2-AS1_vs_MIATNB	0
HAND2-AS1_vs_LIFR-AS1	0
HAND2-AS1_vs_USP2-AS1	0
HAND2-AS1_vs_SCAMP1-AS1	0
NIFK-AS1_vs_LINC00222	0
NIFK-AS1_vs_BANCR	0
HAND2-AS1_vs_PRR7-AS1	0
NIFK-AS1_vs_AFAP1-AS1	0
NIFK-AS1_vs_TAPT1-AS1	0
NIFK-AS1_vs_LINC00526	0
NIFK-AS1_vs_LINC00668	0
NIFK-AS1_vs_LINC00683	0
NIFK-AS1_vs_SNHG25	0
NIFK-AS1_vs_RP11-332H18.5	0
NIFK-AS1_vs_ZNF790-AS1	0
NIFK-AS1_vs_RP11-879F14.2	0
NIFK-AS1_vs_RP11-91G21.1	0
NIFK-AS1_vs_RP11-464F9.20	0
NIFK-AS1_vs_A1BG-AS1	0
NIFK-AS1_vs_ZSCAN16-AS1	0
NIFK-AS1_vs_SNHG8	0
NIFK-AS1_vs_LPP-AS2	0
NIFK-AS1_vs_LA16c-380H5.5	0
HAND2-AS1_vs_CRNDE	0
HAND2-AS1_vs_RGMB-AS1	0
LINC01186_vs_ATP2A1-AS1	0
HAND2-AS1_vs_WAC-AS1	0
HAND2-AS1_vs_RP11-680F20.6	0
HAND2-AS1_vs_TBX5-AS1	0
HAND2-AS1_vs_AGAP2-AS1	0
HAND2-AS1_vs_ZBTB11-AS1	0
HAND2-AS1_vs_A2ML1-AS2	0
HAND2-AS1_vs_ARHGAP5-AS1	0
HAND2-AS1_vs_ATP2A1-AS1	0
HAND2-AS1_vs_FBXL19-AS1	0
HAND2-AS1_vs_LINC01311	0
HAND2-AS1_vs_VPS9D1-AS1	0
HAND2-AS1_vs_RP11-467J12.4	0
HAND2-AS1_vs_RP11-303E16.6	0
HAND2-AS1_vs_TAPT1-AS1	0
HAND2-AS1_vs_LINC00526	0
HAND2-AS1_vs_LINC00668	0
HAND2-AS1_vs_RP11-660L16.2	0
HAND2-AS1_vs_FLJ20021	0
HAND2-AS1_vs_SNHG10	0
HAND2-AS1_vs_NAV2-AS2	0
HAND2-AS1_vs_NNT-AS1	0
HAND2-AS1_vs_LINC00992	0
HAND2-AS1_vs_CTD-2194D22.4	0
HAND2-AS1_vs_LINC01234	0
HAND2-AS1_vs_HOXC13-AS	0
HAND2-AS1_vs_PVT1	0
HAND2-AS1_vs_LINC00536	0
HAND2-AS1_vs_TUNAR	0
HAND2-AS1_vs_CTD-2066L21.3	0
HAND2-AS1_vs_RP11-689K5.3	0
HAND2-AS1_vs_MALAT1	0
HAND2-AS1_vs_HOXA10-AS	0
HAND2-AS1_vs_RP11-383J24.1	0
HAND2-AS1_vs_HOXA-AS2	0
HAND2-AS1_vs_RHPN1-AS1	0
NIFK-AS1_vs_RP11-303E16.6	0
NIFK-AS1_vs_RP11-467J12.4	0
NIFK-AS1_vs_VPS9D1-AS1	0
LINC01186_vs_SNHG8	0
LINC01186_vs_LA16c-380H5.5	0
LINC01186_vs_AFAP1-AS1	0
LINC01186_vs_BANCR	0
LINC01186_vs_JAKMIP2-AS1	0
LINC01186_vs_LINC00222	0
NIFK-AS1_vs_HAND2-AS1	0
NIFK-AS1_vs_ZNF503-AS2	0
NIFK-AS1_vs_CECR7	0
NIFK-AS1_vs_RP11-435O5.2	0
NIFK-AS1_vs_LINC00649	0
NIFK-AS1_vs_MYLK-AS1	0
NIFK-AS1_vs_KMT2E-AS1	0
NIFK-AS1_vs_PDZRN3-AS1	0
NIFK-AS1_vs_HOXA11-AS	0
NIFK-AS1_vs_LINC00881	0
LINC01186_vs_LPP-AS2	0
LINC01186_vs_ZSCAN16-AS1	0
NIFK-AS1_vs_LINC01311	0
LINC01186_vs_A1BG-AS1	0
LINC01186_vs_FBXL19-AS1	0
LINC01186_vs_LINC01311	0
LINC01186_vs_VPS9D1-AS1	0
LINC01186_vs_RP11-467J12.4	0
LINC01186_vs_RP11-303E16.6	0
LINC01186_vs_TAPT1-AS1	0
LINC01186_vs_LINC00526	0
LINC01186_vs_LINC00668	0
LINC01186_vs_LINC00683	0
LINC01186_vs_SNHG25	0
LINC01186_vs_RP11-332H18.5	0
LINC01186_vs_ZNF790-AS1	0
LINC01186_vs_RP11-879F14.2	0
LINC01186_vs_RP11-91G21.1	0
LINC01186_vs_RP11-464F9.20	0
NIFK-AS1_vs_SOX2-OT	0
NIFK-AS1_vs_LINC01011	0
NIFK-AS1_vs_MIATNB	0
NIFK-AS1_vs_LIFR-AS1	0
NIFK-AS1_vs_HOXA-AS2	0
NIFK-AS1_vs_RHPN1-AS1	0
NIFK-AS1_vs_NAV2-AS2	0
NIFK-AS1_vs_FLJ20021	0
NIFK-AS1_vs_WAC-AS1	0
NIFK-AS1_vs_RP11-660L16.2	0
NIFK-AS1_vs_RP11-680F20.6	0
NIFK-AS1_vs_TBX5-AS1	0
NIFK-AS1_vs_AGAP2-AS1	0
NIFK-AS1_vs_ZBTB11-AS1	0
NIFK-AS1_vs_A2ML1-AS2	0
NIFK-AS1_vs_LBX2-AS1	0
NIFK-AS1_vs_ARHGAP5-AS1	0
NIFK-AS1_vs_ATP2A1-AS1	0
NIFK-AS1_vs_FBXL19-AS1	0
NIFK-AS1_vs_RP11-383J24.1	0
NIFK-AS1_vs_HOXA10-AS	0
NIFK-AS1_vs_RP11-689K5.3	0
NIFK-AS1_vs_NNT-AS1	0
NIFK-AS1_vs_USP2-AS1	0
NIFK-AS1_vs_SCAMP1-AS1	0
NIFK-AS1_vs_CRNDE	0
NIFK-AS1_vs_PRR7-AS1	0
NIFK-AS1_vs_RGMB-AS1	0
NIFK-AS1_vs_SNHG10	0
NIFK-AS1_vs_LINC00992	0
NIFK-AS1_vs_CTD-2066L21.3	0
NIFK-AS1_vs_CTD-2194D22.4	0
NIFK-AS1_vs_LINC01234	0
NIFK-AS1_vs_HOXC13-AS	0
NIFK-AS1_vs_PVT1	0
NIFK-AS1_vs_LINC00536	0
NIFK-AS1_vs_TUNAR	0
ASH1L-AS1_vs_TBX5-AS1	0
ASH1L-AS1_vs_RP11-660L16.2	0
LINC01426_vs_WAC-AS1	0
MAPKAPK5-AS1_vs_LINC00668	0
MAPKAPK5-AS1_vs_SNHG25	0
MAPKAPK5-AS1_vs_RP11-332H18.5	0
MAPKAPK5-AS1_vs_RP11-879F14.2	0
MAPKAPK5-AS1_vs_RP11-91G21.1	0
MAPKAPK5-AS1_vs_RP11-464F9.20	0
MAPKAPK5-AS1_vs_A1BG-AS1	0
MAPKAPK5-AS1_vs_ZSCAN16-AS1	0
MAPKAPK5-AS1_vs_SNHG8	0
MAPKAPK5-AS1_vs_LPP-AS2	0
MAPKAPK5-AS1_vs_LA16c-380H5.5	0
MAPKAPK5-AS1_vs_AFAP1-AS1	0
MAPKAPK5-AS1_vs_BANCR	0
MAPKAPK5-AS1_vs_JAKMIP2-AS1	0
MAPKAPK5-AS1_vs_LINC00222	0
MIR155HG_vs_OLMALINC	0
MAPKAPK5-AS1_vs_LINC00683	0
MAPKAPK5-AS1_vs_LINC00526	0
MIR155HG_vs_KDM4A-AS1	0
MAPKAPK5-AS1_vs_TAPT1-AS1	0
MAPKAPK5-AS1_vs_WAC-AS1	0
MAPKAPK5-AS1_vs_RP11-660L16.2	0
MAPKAPK5-AS1_vs_RP11-680F20.6	0
MAPKAPK5-AS1_vs_TBX5-AS1	0
MAPKAPK5-AS1_vs_AGAP2-AS1	0
MAPKAPK5-AS1_vs_ZBTB11-AS1	0
MAPKAPK5-AS1_vs_A2ML1-AS2	0
MAPKAPK5-AS1_vs_LBX2-AS1	0
MAPKAPK5-AS1_vs_ARHGAP5-AS1	0
MAPKAPK5-AS1_vs_ATP2A1-AS1	0
MAPKAPK5-AS1_vs_FBXL19-AS1	0
MAPKAPK5-AS1_vs_LINC01311	0
MAPKAPK5-AS1_vs_VPS9D1-AS1	0
MAPKAPK5-AS1_vs_RP11-467J12.4	0
MAPKAPK5-AS1_vs_RP11-303E16.6	0
MIR155HG_vs_ASH1L-AS1	0
MIR155HG_vs_LINC01186	0
MIR155HG_vs_NAV2-AS2	0
MIR155HG_vs_PRR7-AS1	0
MIR155HG_vs_SNHG10	0
MIR155HG_vs_NNT-AS1	0
MIR155HG_vs_LINC00992	0
MIR155HG_vs_CTD-2194D22.4	0
MIR155HG_vs_LINC01234	0
MIR155HG_vs_HOXC13-AS	0
MIR155HG_vs_PVT1	0
MIR155HG_vs_LINC00536	0
MIR155HG_vs_TUNAR	0
MIR155HG_vs_CTD-2066L21.3	0
MIR155HG_vs_RP11-689K5.3	0
MIR155HG_vs_MALAT1	0
MIR155HG_vs_HOXA10-AS	0
MIR155HG_vs_RP11-383J24.1	0
MIR155HG_vs_HOXA-AS2	0
MIR155HG_vs_RGMB-AS1	0
MIR155HG_vs_CRNDE	0
MIR155HG_vs_NIFK-AS1	0
MIR155HG_vs_SCAMP1-AS1	0
MIR155HG_vs_HAND2-AS1	0
MIR155HG_vs_ZNF503-AS2	0
MIR155HG_vs_CECR7	0
MIR155HG_vs_RP11-435O5.2	0
MIR155HG_vs_LINC00649	0
MIR155HG_vs_MYLK-AS1	0
MIR155HG_vs_KMT2E-AS1	0
MIR155HG_vs_PDZRN3-AS1	0
MIR155HG_vs_HOXA11-AS	0
MIR155HG_vs_LINC00881	0
MIR155HG_vs_SOX2-OT	0
MIR155HG_vs_LINC01011	0
MIR155HG_vs_MIATNB	0
MIR155HG_vs_LIFR-AS1	0
MIR155HG_vs_USP2-AS1	0
MAPKAPK5-AS1_vs_FLJ20021	0
MAPKAPK5-AS1_vs_NAV2-AS2	0
MAPKAPK5-AS1_vs_RHPN1-AS1	0
LINC01426_vs_SNHG25	0
LINC01426_vs_ZNF790-AS1	0
LINC01426_vs_RP11-879F14.2	0
LINC01426_vs_RP11-91G21.1	0
LINC01426_vs_RP11-464F9.20	0
LINC01426_vs_A1BG-AS1	0
LINC01426_vs_ZSCAN16-AS1	0
LINC01426_vs_SNHG8	0
LINC01426_vs_LPP-AS2	0
LINC01426_vs_LA16c-380H5.5	0
LINC00665_vs_MALAT1	0
LINC01426_vs_BANCR	0
LINC01426_vs_JAKMIP2-AS1	0
LINC01426_vs_LINC00222	0
MAPKAPK5-AS1_vs_MIR155HG	0
MAPKAPK5-AS1_vs_OLMALINC	0
LINC01426_vs_RP11-332H18.5	0
LINC01426_vs_LINC00683	0
MAPKAPK5-AS1_vs_HOXA-AS2	0
LINC01426_vs_LINC00668	0
LINC01426_vs_RP11-660L16.2	0
LINC01426_vs_RP11-680F20.6	0
LINC01426_vs_TBX5-AS1	0
LINC01426_vs_AGAP2-AS1	0
LINC01426_vs_ZBTB11-AS1	0
LINC01426_vs_A2ML1-AS2	0
LINC01426_vs_LBX2-AS1	0
LINC01426_vs_ARHGAP5-AS1	0
LINC01426_vs_ATP2A1-AS1	0
LINC01426_vs_FBXL19-AS1	0
LINC01426_vs_LINC01311	0
LINC01426_vs_RP11-467J12.4	0
LINC01426_vs_RP11-303E16.6	0
LINC01426_vs_TAPT1-AS1	0
LINC01426_vs_LINC00526	0
MAPKAPK5-AS1_vs_ASH1L-AS1	0
MAPKAPK5-AS1_vs_KDM4A-AS1	0
MAPKAPK5-AS1_vs_LINC01186	0
MAPKAPK5-AS1_vs_NIFK-AS1	0
MAPKAPK5-AS1_vs_RGMB-AS1	0
MAPKAPK5-AS1_vs_SNHG10	0
MAPKAPK5-AS1_vs_NNT-AS1	0
MAPKAPK5-AS1_vs_LINC00992	0
MAPKAPK5-AS1_vs_CTD-2194D22.4	0
MAPKAPK5-AS1_vs_LINC01234	0
MAPKAPK5-AS1_vs_HOXC13-AS	0
MAPKAPK5-AS1_vs_PVT1	0
MAPKAPK5-AS1_vs_LINC00536	0
MAPKAPK5-AS1_vs_TUNAR	0
MAPKAPK5-AS1_vs_CTD-2066L21.3	0
MAPKAPK5-AS1_vs_RP11-689K5.3	0
MAPKAPK5-AS1_vs_MALAT1	0
MAPKAPK5-AS1_vs_HOXA10-AS	0
MAPKAPK5-AS1_vs_RP11-383J24.1	0
MAPKAPK5-AS1_vs_PRR7-AS1	0
MAPKAPK5-AS1_vs_CRNDE	0
MAPKAPK5-AS1_vs_SCAMP1-AS1	0
MAPKAPK5-AS1_vs_KMT2E-AS1	0
MAPKAPK5-AS1_vs_HAND2-AS1	0
MAPKAPK5-AS1_vs_ZNF503-AS2	0
MAPKAPK5-AS1_vs_CECR7	0
MAPKAPK5-AS1_vs_RP11-435O5.2	0
MAPKAPK5-AS1_vs_LINC00649	0
MAPKAPK5-AS1_vs_MYLK-AS1	0
MAPKAPK5-AS1_vs_PDZRN3-AS1	0
MAPKAPK5-AS1_vs_USP2-AS1	0
MAPKAPK5-AS1_vs_HOXA11-AS	0
MAPKAPK5-AS1_vs_LINC00881	0
MAPKAPK5-AS1_vs_SOX2-OT	0
MAPKAPK5-AS1_vs_LINC01011	0
MAPKAPK5-AS1_vs_MIATNB	0
MAPKAPK5-AS1_vs_LIFR-AS1	0
MIR155HG_vs_RHPN1-AS1	0
MIR155HG_vs_FLJ20021	0
ASH1L-AS1_vs_WAC-AS1	0
OLMALINC_vs_SNHG25	0
OLMALINC_vs_ZNF790-AS1	0
OLMALINC_vs_RP11-879F14.2	0
OLMALINC_vs_RP11-91G21.1	0
OLMALINC_vs_RP11-464F9.20	0
OLMALINC_vs_A1BG-AS1	0
OLMALINC_vs_ZSCAN16-AS1	0
OLMALINC_vs_SNHG8	0
OLMALINC_vs_LPP-AS2	0
OLMALINC_vs_LA16c-380H5.5	0
OLMALINC_vs_AFAP1-AS1	0
OLMALINC_vs_BANCR	0
OLMALINC_vs_JAKMIP2-AS1	0
OLMALINC_vs_LINC00222	0
ASH1L-AS1_vs_KDM4A-AS1	0
ASH1L-AS1_vs_LINC01186	0
OLMALINC_vs_RP11-332H18.5	0
OLMALINC_vs_LINC00683	0
ASH1L-AS1_vs_HAND2-AS1	0
OLMALINC_vs_LINC00668	0
OLMALINC_vs_RP11-680F20.6	0
OLMALINC_vs_TBX5-AS1	0
OLMALINC_vs_AGAP2-AS1	0
OLMALINC_vs_ZBTB11-AS1	0
OLMALINC_vs_A2ML1-AS2	0
OLMALINC_vs_LBX2-AS1	0
OLMALINC_vs_ARHGAP5-AS1	0
OLMALINC_vs_ATP2A1-AS1	0
OLMALINC_vs_FBXL19-AS1	0
OLMALINC_vs_LINC01311	0
OLMALINC_vs_VPS9D1-AS1	0
OLMALINC_vs_RP11-467J12.4	0
OLMALINC_vs_RP11-303E16.6	0
OLMALINC_vs_TAPT1-AS1	0
OLMALINC_vs_LINC00526	0
ASH1L-AS1_vs_NIFK-AS1	0
ASH1L-AS1_vs_ZNF503-AS2	0
MIR155HG_vs_WAC-AS1	0
ASH1L-AS1_vs_NNT-AS1	0
ASH1L-AS1_vs_CTD-2194D22.4	0
ASH1L-AS1_vs_LINC01234	0
ASH1L-AS1_vs_HOXC13-AS	0
ASH1L-AS1_vs_PVT1	0
ASH1L-AS1_vs_LINC00536	0
ASH1L-AS1_vs_TUNAR	0
ASH1L-AS1_vs_CTD-2066L21.3	0
ASH1L-AS1_vs_RP11-689K5.3	0
ASH1L-AS1_vs_MALAT1	0
ASH1L-AS1_vs_HOXA10-AS	0
ASH1L-AS1_vs_RP11-383J24.1	0
ASH1L-AS1_vs_HOXA-AS2	0
ASH1L-AS1_vs_RHPN1-AS1	0
ASH1L-AS1_vs_NAV2-AS2	0
ASH1L-AS1_vs_FLJ20021	0
ASH1L-AS1_vs_LINC00992	0
ASH1L-AS1_vs_SNHG10	0
ASH1L-AS1_vs_CECR7	0
ASH1L-AS1_vs_RGMB-AS1	0
ASH1L-AS1_vs_RP11-435O5.2	0
ASH1L-AS1_vs_LINC00649	0
ASH1L-AS1_vs_MYLK-AS1	0
ASH1L-AS1_vs_KMT2E-AS1	0
ASH1L-AS1_vs_PDZRN3-AS1	0
ASH1L-AS1_vs_HOXA11-AS	0
ASH1L-AS1_vs_LINC00881	0
ASH1L-AS1_vs_SOX2-OT	0
ASH1L-AS1_vs_LINC01011	0
ASH1L-AS1_vs_MIATNB	0
ASH1L-AS1_vs_LIFR-AS1	0
ASH1L-AS1_vs_USP2-AS1	0
ASH1L-AS1_vs_SCAMP1-AS1	0
ASH1L-AS1_vs_CRNDE	0
ASH1L-AS1_vs_PRR7-AS1	0
OLMALINC_vs_RP11-660L16.2	0
OLMALINC_vs_WAC-AS1	0
OLMALINC_vs_FLJ20021	0
MIR155HG_vs_LINC00683	0
MIR155HG_vs_RP11-332H18.5	0
MIR155HG_vs_ZNF790-AS1	0
MIR155HG_vs_RP11-879F14.2	0
MIR155HG_vs_RP11-91G21.1	0
MIR155HG_vs_RP11-464F9.20	0
MIR155HG_vs_A1BG-AS1	0
MIR155HG_vs_ZSCAN16-AS1	0
MIR155HG_vs_SNHG8	0
MIR155HG_vs_LPP-AS2	0
MIR155HG_vs_LA16c-380H5.5	0
MIR155HG_vs_AFAP1-AS1	0
MIR155HG_vs_BANCR	0
MIR155HG_vs_JAKMIP2-AS1	0
MIR155HG_vs_LINC00222	0
OLMALINC_vs_ASH1L-AS1	0
MIR155HG_vs_SNHG25	0
MIR155HG_vs_LINC00668	0
OLMALINC_vs_NAV2-AS2	0
MIR155HG_vs_LINC00526	0
MIR155HG_vs_RP11-660L16.2	0
MIR155HG_vs_RP11-680F20.6	0
MIR155HG_vs_TBX5-AS1	0
MIR155HG_vs_AGAP2-AS1	0
MIR155HG_vs_ZBTB11-AS1	0
MIR155HG_vs_A2ML1-AS2	0
MIR155HG_vs_LBX2-AS1	0
MIR155HG_vs_ARHGAP5-AS1	0
MIR155HG_vs_ATP2A1-AS1	0
MIR155HG_vs_FBXL19-AS1	0
MIR155HG_vs_LINC01311	0
MIR155HG_vs_VPS9D1-AS1	0
MIR155HG_vs_RP11-467J12.4	0
MIR155HG_vs_RP11-303E16.6	0
MIR155HG_vs_TAPT1-AS1	0
OLMALINC_vs_KDM4A-AS1	0
OLMALINC_vs_LINC01186	0
OLMALINC_vs_NIFK-AS1	0
OLMALINC_vs_HAND2-AS1	0
OLMALINC_vs_SNHG10	0
OLMALINC_vs_NNT-AS1	0
OLMALINC_vs_LINC00992	0
OLMALINC_vs_CTD-2194D22.4	0
OLMALINC_vs_LINC01234	0
OLMALINC_vs_HOXC13-AS	0
OLMALINC_vs_PVT1	0
OLMALINC_vs_LINC00536	0
OLMALINC_vs_TUNAR	0
OLMALINC_vs_CTD-2066L21.3	0
OLMALINC_vs_RP11-689K5.3	0
OLMALINC_vs_MALAT1	0
OLMALINC_vs_HOXA10-AS	0
OLMALINC_vs_RP11-383J24.1	0
OLMALINC_vs_HOXA-AS2	0
OLMALINC_vs_RGMB-AS1	0
OLMALINC_vs_PRR7-AS1	0
OLMALINC_vs_CRNDE	0
OLMALINC_vs_PDZRN3-AS1	0
OLMALINC_vs_ZNF503-AS2	0
OLMALINC_vs_CECR7	0
OLMALINC_vs_RP11-435O5.2	0
OLMALINC_vs_LINC00649	0
OLMALINC_vs_MYLK-AS1	0
OLMALINC_vs_KMT2E-AS1	0
OLMALINC_vs_HOXA11-AS	0
OLMALINC_vs_SCAMP1-AS1	0
OLMALINC_vs_LINC00881	0
OLMALINC_vs_SOX2-OT	0
OLMALINC_vs_LINC01011	0
OLMALINC_vs_MIATNB	0
OLMALINC_vs_LIFR-AS1	0
OLMALINC_vs_USP2-AS1	0
LINC00665_vs_HOXA10-AS	0
LINC00665_vs_CECR7	0
LINC00665_vs_RP11-689K5.3	0
PSMG3-AS1_vs_LIFR-AS1	0
PSMG3-AS1_vs_SCAMP1-AS1	0
PSMG3-AS1_vs_CRNDE	0
PSMG3-AS1_vs_PRR7-AS1	0
PSMG3-AS1_vs_RGMB-AS1	0
PSMG3-AS1_vs_SNHG10	0
PSMG3-AS1_vs_NNT-AS1	0
PSMG3-AS1_vs_LINC00992	0
PSMG3-AS1_vs_CTD-2194D22.4	0
PSMG3-AS1_vs_LINC01234	0
PSMG3-AS1_vs_HOXC13-AS	0
PSMG3-AS1_vs_PVT1	0
PSMG3-AS1_vs_LINC00536	0
PSMG3-AS1_vs_TUNAR	0
PSMG3-AS1_vs_CTD-2066L21.3	0
PSMG3-AS1_vs_RP11-689K5.3	0
PSMG3-AS1_vs_USP2-AS1	0
PSMG3-AS1_vs_MIATNB	0
PSMG3-AS1_vs_HOXA10-AS	0
PSMG3-AS1_vs_LINC01011	0
PSMG3-AS1_vs_ASH1L-AS1	0
PSMG3-AS1_vs_KDM4A-AS1	0
PSMG3-AS1_vs_LINC01186	0
PSMG3-AS1_vs_NIFK-AS1	0
PSMG3-AS1_vs_HAND2-AS1	0
PSMG3-AS1_vs_ZNF503-AS2	0
PSMG3-AS1_vs_CECR7	0
PSMG3-AS1_vs_RP11-435O5.2	0
PSMG3-AS1_vs_LINC00649	0
PSMG3-AS1_vs_MYLK-AS1	0
PSMG3-AS1_vs_KMT2E-AS1	0
PSMG3-AS1_vs_PDZRN3-AS1	0
PSMG3-AS1_vs_HOXA11-AS	0
PSMG3-AS1_vs_LINC00881	0
PSMG3-AS1_vs_SOX2-OT	0
PSMG3-AS1_vs_MALAT1	0
PSMG3-AS1_vs_RP11-383J24.1	0
PSMG3-AS1_vs_MIR155HG	0
PSMG3-AS1_vs_TAPT1-AS1	0
PSMG3-AS1_vs_LINC00668	0
PSMG3-AS1_vs_LINC00683	0
PSMG3-AS1_vs_SNHG25	0
PSMG3-AS1_vs_RP11-332H18.5	0
PSMG3-AS1_vs_ZNF790-AS1	0
PSMG3-AS1_vs_RP11-879F14.2	0
PSMG3-AS1_vs_RP11-91G21.1	0
PSMG3-AS1_vs_RP11-464F9.20	0
PSMG3-AS1_vs_A1BG-AS1	0
PSMG3-AS1_vs_ZSCAN16-AS1	0
PSMG3-AS1_vs_SNHG8	0
PSMG3-AS1_vs_LPP-AS2	0
PSMG3-AS1_vs_LA16c-380H5.5	0
PSMG3-AS1_vs_AFAP1-AS1	0
PSMG3-AS1_vs_BANCR	0
PSMG3-AS1_vs_LINC00526	0
PSMG3-AS1_vs_RP11-303E16.6	0
PSMG3-AS1_vs_HOXA-AS2	0
PSMG3-AS1_vs_RP11-467J12.4	0
PSMG3-AS1_vs_RHPN1-AS1	0
PSMG3-AS1_vs_NAV2-AS2	0
PSMG3-AS1_vs_FLJ20021	0
PSMG3-AS1_vs_WAC-AS1	0
PSMG3-AS1_vs_RP11-660L16.2	0
PSMG3-AS1_vs_RP11-680F20.6	0
PSMG3-AS1_vs_TBX5-AS1	0
PSMG3-AS1_vs_ZBTB11-AS1	0
PSMG3-AS1_vs_A2ML1-AS2	0
PSMG3-AS1_vs_LBX2-AS1	0
PSMG3-AS1_vs_ARHGAP5-AS1	0
PSMG3-AS1_vs_ATP2A1-AS1	0
PSMG3-AS1_vs_FBXL19-AS1	0
PSMG3-AS1_vs_LINC01311	0
PSMG3-AS1_vs_VPS9D1-AS1	0
PSMG3-AS1_vs_OLMALINC	0
PSMG3-AS1_vs_MAPKAPK5-AS1	0
SERPINB9P1_vs_LINC01011	0
SERPINB9P1_vs_MALAT1	0
SERPINB9P1_vs_RP11-383J24.1	0
SERPINB9P1_vs_HOXA-AS2	0
SERPINB9P1_vs_RHPN1-AS1	0
SERPINB9P1_vs_NAV2-AS2	0
SERPINB9P1_vs_FLJ20021	0
SERPINB9P1_vs_WAC-AS1	0
SERPINB9P1_vs_RP11-660L16.2	0
SERPINB9P1_vs_RP11-680F20.6	0
SERPINB9P1_vs_TBX5-AS1	0
SERPINB9P1_vs_AGAP2-AS1	0
SERPINB9P1_vs_ZBTB11-AS1	0
SERPINB9P1_vs_A2ML1-AS2	0
SERPINB9P1_vs_LBX2-AS1	0
SERPINB9P1_vs_ARHGAP5-AS1	0
SERPINB9P1_vs_ATP2A1-AS1	0
SERPINB9P1_vs_HOXA10-AS	0
SERPINB9P1_vs_RP11-689K5.3	0
SERPINB9P1_vs_LINC01311	0
SERPINB9P1_vs_CTD-2066L21.3	0
SERPINB9P1_vs_LIFR-AS1	0
SERPINB9P1_vs_USP2-AS1	0
SERPINB9P1_vs_SCAMP1-AS1	0
SERPINB9P1_vs_CRNDE	0
SERPINB9P1_vs_PRR7-AS1	0
SERPINB9P1_vs_RGMB-AS1	0
SERPINB9P1_vs_SNHG10	0
SERPINB9P1_vs_NNT-AS1	0
SERPINB9P1_vs_LINC00992	0
SERPINB9P1_vs_CTD-2194D22.4	0
SERPINB9P1_vs_LINC01234	0
SERPINB9P1_vs_HOXC13-AS	0
SERPINB9P1_vs_PVT1	0
SERPINB9P1_vs_LINC00536	0
SERPINB9P1_vs_TUNAR	0
SERPINB9P1_vs_FBXL19-AS1	0
SERPINB9P1_vs_VPS9D1-AS1	0
PSMG3-AS1_vs_LINC01426	0
SERPINB9P1_vs_JAKMIP2-AS1	0
PSMG3-AS1_vs_THAP7-AS1	0
PSMG3-AS1_vs_RP11-469A15.2	0
PSMG3-AS1_vs_ZNF674-AS1	0
PSMG3-AS1_vs_LINC01508	0
PSMG3-AS1_vs_LINC00278	0
PSMG3-AS1_vs_LINC-PINT	0
PSMG3-AS1_vs_DLX6-AS1	0
PSMG3-AS1_vs_IDI2-AS1	0
PSMG3-AS1_vs_LINC00665	0
PSMG3-AS1_vs_LINC01399	0
PSMG3-AS1_vs_HOXB-AS3	0
PSMG3-AS1_vs_AC113189.5	0
PSMG3-AS1_vs_RP11-295G20.2	0
PSMG3-AS1_vs_MYCNOS	0
PSMG3-AS1_vs_LINC01503	0
SERPINB9P1_vs_LINC00222	0
SERPINB9P1_vs_BANCR	0
SERPINB9P1_vs_RP11-467J12.4	0
SERPINB9P1_vs_AFAP1-AS1	0
SERPINB9P1_vs_RP11-303E16.6	0
SERPINB9P1_vs_TAPT1-AS1	0
SERPINB9P1_vs_LINC00526	0
SERPINB9P1_vs_LINC00668	0
SERPINB9P1_vs_SNHG25	0
SERPINB9P1_vs_RP11-332H18.5	0
SERPINB9P1_vs_ZNF790-AS1	0
SERPINB9P1_vs_RP11-879F14.2	0
SERPINB9P1_vs_RP11-91G21.1	0
SERPINB9P1_vs_RP11-464F9.20	0
SERPINB9P1_vs_A1BG-AS1	0
SERPINB9P1_vs_ZSCAN16-AS1	0
SERPINB9P1_vs_SNHG8	0
SERPINB9P1_vs_LPP-AS2	0
SERPINB9P1_vs_LA16c-380H5.5	0
PSMG3-AS1_vs_JAKMIP2-AS1	0
PSMG3-AS1_vs_LINC00222	0
THAP7-AS1_vs_RP11-469A15.2	0
RP11-469A15.2_vs_LINC01508	0
RP11-469A15.2_vs_LINC-PINT	0
RP11-469A15.2_vs_DLX6-AS1	0
RP11-469A15.2_vs_IDI2-AS1	0
RP11-469A15.2_vs_LINC00665	0
RP11-469A15.2_vs_LINC01399	0
RP11-469A15.2_vs_HOXB-AS3	0
RP11-469A15.2_vs_AC113189.5	0
RP11-469A15.2_vs_RP11-295G20.2	0
RP11-469A15.2_vs_MYCNOS	0
RP11-469A15.2_vs_LINC01503	0
RP11-469A15.2_vs_LINC01426	0
RP11-469A15.2_vs_MAPKAPK5-AS1	0
RP11-469A15.2_vs_MIR155HG	0
RP11-469A15.2_vs_OLMALINC	0
RP11-469A15.2_vs_ASH1L-AS1	0
RP11-469A15.2_vs_LINC00278	0
RP11-469A15.2_vs_ZNF674-AS1	0
RP11-469A15.2_vs_LINC01186	0
THAP7-AS1_vs_LINC00222	0
THAP7-AS1_vs_LINC00683	0
THAP7-AS1_vs_SNHG25	0
THAP7-AS1_vs_RP11-332H18.5	0
THAP7-AS1_vs_ZNF790-AS1	0
THAP7-AS1_vs_RP11-879F14.2	0
THAP7-AS1_vs_RP11-91G21.1	0
THAP7-AS1_vs_RP11-464F9.20	0
THAP7-AS1_vs_A1BG-AS1	0
THAP7-AS1_vs_ZSCAN16-AS1	0
THAP7-AS1_vs_SNHG8	0
THAP7-AS1_vs_LPP-AS2	0
THAP7-AS1_vs_LA16c-380H5.5	0
THAP7-AS1_vs_AFAP1-AS1	0
THAP7-AS1_vs_BANCR	0
THAP7-AS1_vs_JAKMIP2-AS1	0
RP11-469A15.2_vs_KDM4A-AS1	0
RP11-469A15.2_vs_NIFK-AS1	0
THAP7-AS1_vs_ZNF674-AS1	0
RP11-469A15.2_vs_RGMB-AS1	0
RP11-469A15.2_vs_NNT-AS1	0
RP11-469A15.2_vs_LINC00992	0
RP11-469A15.2_vs_CTD-2194D22.4	0
RP11-469A15.2_vs_LINC01234	0
RP11-469A15.2_vs_HOXC13-AS	0
RP11-469A15.2_vs_PVT1	0
RP11-469A15.2_vs_LINC00536	0
RP11-469A15.2_vs_TUNAR	0
RP11-469A15.2_vs_CTD-2066L21.3	0
RP11-469A15.2_vs_RP11-689K5.3	0
RP11-469A15.2_vs_MALAT1	0
RP11-469A15.2_vs_HOXA10-AS	0
RP11-469A15.2_vs_RP11-383J24.1	0
RP11-469A15.2_vs_HOXA-AS2	0
RP11-469A15.2_vs_RHPN1-AS1	0
RP11-469A15.2_vs_SNHG10	0
RP11-469A15.2_vs_PRR7-AS1	0
RP11-469A15.2_vs_HAND2-AS1	0
RP11-469A15.2_vs_CRNDE	0
RP11-469A15.2_vs_ZNF503-AS2	0
RP11-469A15.2_vs_CECR7	0
RP11-469A15.2_vs_RP11-435O5.2	0
RP11-469A15.2_vs_LINC00649	0
RP11-469A15.2_vs_MYLK-AS1	0
RP11-469A15.2_vs_KMT2E-AS1	0
RP11-469A15.2_vs_PDZRN3-AS1	0
RP11-469A15.2_vs_HOXA11-AS	0
RP11-469A15.2_vs_LINC00881	0
RP11-469A15.2_vs_SOX2-OT	0
RP11-469A15.2_vs_LINC01011	0
RP11-469A15.2_vs_MIATNB	0
RP11-469A15.2_vs_LIFR-AS1	0
RP11-469A15.2_vs_USP2-AS1	0
RP11-469A15.2_vs_SCAMP1-AS1	0
THAP7-AS1_vs_LINC00668	0
THAP7-AS1_vs_LINC00526	0
THAP7-AS1_vs_TAPT1-AS1	0
THAP7-AS1_vs_KDM4A-AS1	0
THAP7-AS1_vs_NIFK-AS1	0
THAP7-AS1_vs_HAND2-AS1	0
THAP7-AS1_vs_ZNF503-AS2	0
THAP7-AS1_vs_CECR7	0
THAP7-AS1_vs_RP11-435O5.2	0
THAP7-AS1_vs_LINC00649	0
THAP7-AS1_vs_MYLK-AS1	0
THAP7-AS1_vs_KMT2E-AS1	0
THAP7-AS1_vs_PDZRN3-AS1	0
THAP7-AS1_vs_HOXA11-AS	0
THAP7-AS1_vs_LINC00881	0
THAP7-AS1_vs_SOX2-OT	0
THAP7-AS1_vs_LINC01011	0
THAP7-AS1_vs_MIATNB	0
THAP7-AS1_vs_LIFR-AS1	0
THAP7-AS1_vs_LINC01186	0
THAP7-AS1_vs_ASH1L-AS1	0
THAP7-AS1_vs_RP11-303E16.6	0
THAP7-AS1_vs_OLMALINC	0
THAP7-AS1_vs_LINC01508	0
THAP7-AS1_vs_LINC00278	0
THAP7-AS1_vs_LINC-PINT	0
THAP7-AS1_vs_DLX6-AS1	0
THAP7-AS1_vs_IDI2-AS1	0
THAP7-AS1_vs_LINC00665	0
THAP7-AS1_vs_LINC01399	0
THAP7-AS1_vs_HOXB-AS3	0
THAP7-AS1_vs_AC113189.5	0
THAP7-AS1_vs_RP11-295G20.2	0
THAP7-AS1_vs_MYCNOS	0
THAP7-AS1_vs_LINC01503	0
THAP7-AS1_vs_LINC01426	0
THAP7-AS1_vs_MAPKAPK5-AS1	0
THAP7-AS1_vs_MIR155HG	0
THAP7-AS1_vs_USP2-AS1	0
THAP7-AS1_vs_SCAMP1-AS1	0
THAP7-AS1_vs_CRNDE	0
THAP7-AS1_vs_PRR7-AS1	0
THAP7-AS1_vs_FLJ20021	0
THAP7-AS1_vs_WAC-AS1	0
THAP7-AS1_vs_RP11-660L16.2	0
THAP7-AS1_vs_RP11-680F20.6	0
THAP7-AS1_vs_TBX5-AS1	0
THAP7-AS1_vs_AGAP2-AS1	0
THAP7-AS1_vs_ZBTB11-AS1	0
THAP7-AS1_vs_A2ML1-AS2	0
THAP7-AS1_vs_LBX2-AS1	0
THAP7-AS1_vs_ARHGAP5-AS1	0
THAP7-AS1_vs_ATP2A1-AS1	0
THAP7-AS1_vs_FBXL19-AS1	0
THAP7-AS1_vs_LINC01311	0
THAP7-AS1_vs_VPS9D1-AS1	0
THAP7-AS1_vs_RP11-467J12.4	0
THAP7-AS1_vs_NAV2-AS2	0
THAP7-AS1_vs_RHPN1-AS1	0
THAP7-AS1_vs_HOXA-AS2	0
THAP7-AS1_vs_HOXC13-AS	0
THAP7-AS1_vs_RGMB-AS1	0
THAP7-AS1_vs_SNHG10	0
THAP7-AS1_vs_NNT-AS1	0
THAP7-AS1_vs_LINC00992	0
THAP7-AS1_vs_CTD-2194D22.4	0
THAP7-AS1_vs_LINC01234	0
THAP7-AS1_vs_PVT1	0
THAP7-AS1_vs_RP11-383J24.1	0
THAP7-AS1_vs_LINC00536	0
THAP7-AS1_vs_TUNAR	0
THAP7-AS1_vs_CTD-2066L21.3	0
THAP7-AS1_vs_RP11-689K5.3	0
THAP7-AS1_vs_MALAT1	0
THAP7-AS1_vs_HOXA10-AS	0
SERPINB9P1_vs_MIATNB	0
SERPINB9P1_vs_SOX2-OT	0
LINC00665_vs_CTD-2066L21.3	0
ATXN8OS_vs_MIR155HG	0
ATXN8OS_vs_ASH1L-AS1	0
ATXN8OS_vs_KDM4A-AS1	0
ATXN8OS_vs_LINC01186	0
ATXN8OS_vs_NIFK-AS1	0
ATXN8OS_vs_HAND2-AS1	0
ATXN8OS_vs_ZNF503-AS2	0
ATXN8OS_vs_CECR7	0
ATXN8OS_vs_RP11-435O5.2	0
ATXN8OS_vs_LINC00649	0
ATXN8OS_vs_MYLK-AS1	0
ATXN8OS_vs_KMT2E-AS1	0
ATXN8OS_vs_PDZRN3-AS1	0
ATXN8OS_vs_HOXA11-AS	0
ATXN8OS_vs_LINC00881	0
ATXN8OS_vs_SOX2-OT	0
ATXN8OS_vs_OLMALINC	0
ATXN8OS_vs_MAPKAPK5-AS1	0
ATXN8OS_vs_MIATNB	0
ATXN8OS_vs_LINC01426	0
ATXN8OS_vs_THAP7-AS1	0
ATXN8OS_vs_RP11-469A15.2	0
ATXN8OS_vs_ZNF674-AS1	0
ATXN8OS_vs_LINC01508	0
ATXN8OS_vs_LINC00278	0
ATXN8OS_vs_LINC-PINT	0
ATXN8OS_vs_DLX6-AS1	0
ATXN8OS_vs_IDI2-AS1	0
ATXN8OS_vs_LINC00665	0
ATXN8OS_vs_LINC01399	0
ATXN8OS_vs_HOXB-AS3	0
ATXN8OS_vs_AC113189.5	0
ATXN8OS_vs_RP11-295G20.2	0
ATXN8OS_vs_MYCNOS	0
ATXN8OS_vs_LINC01503	0
ATXN8OS_vs_LINC01011	0
ATXN8OS_vs_LIFR-AS1	0
ATXN8OS_vs_SERPINB9P1	0
ATXN8OS_vs_RP11-383J24.1	0
ATXN8OS_vs_RHPN1-AS1	0
ATXN8OS_vs_NAV2-AS2	0
ATXN8OS_vs_FLJ20021	0
ATXN8OS_vs_WAC-AS1	0
ATXN8OS_vs_RP11-660L16.2	0
ATXN8OS_vs_RP11-680F20.6	0
ATXN8OS_vs_TBX5-AS1	0
ATXN8OS_vs_AGAP2-AS1	0
ATXN8OS_vs_ZBTB11-AS1	0
ATXN8OS_vs_A2ML1-AS2	0
ATXN8OS_vs_LBX2-AS1	0
ATXN8OS_vs_ARHGAP5-AS1	0
ATXN8OS_vs_ATP2A1-AS1	0
ATXN8OS_vs_FBXL19-AS1	0
ATXN8OS_vs_LINC01311	0
ATXN8OS_vs_HOXA-AS2	0
ATXN8OS_vs_HOXA10-AS	0
ATXN8OS_vs_USP2-AS1	0
ATXN8OS_vs_MALAT1	0
ATXN8OS_vs_SCAMP1-AS1	0
ATXN8OS_vs_CRNDE	0
ATXN8OS_vs_PRR7-AS1	0
ATXN8OS_vs_RGMB-AS1	0
ATXN8OS_vs_SNHG10	0
ATXN8OS_vs_NNT-AS1	0
ATXN8OS_vs_LINC00992	0
ATXN8OS_vs_CTD-2194D22.4	0
ATXN8OS_vs_LINC01234	0
ATXN8OS_vs_HOXC13-AS	0
ATXN8OS_vs_PVT1	0
ATXN8OS_vs_LINC00536	0
ATXN8OS_vs_TUNAR	0
ATXN8OS_vs_CTD-2066L21.3	0
ATXN8OS_vs_RP11-689K5.3	0
ATXN8OS_vs_PSMG3-AS1	0
ATXN8OS_vs_FEZF1-AS1	0
SERPINB9P1_vs_LINC00881	0
RP11-195F19.9_vs_USP2-AS1	0
RP11-195F19.9_vs_CRNDE	0
RP11-195F19.9_vs_PRR7-AS1	0
RP11-195F19.9_vs_RGMB-AS1	0
RP11-195F19.9_vs_SNHG10	0
RP11-195F19.9_vs_NNT-AS1	0
RP11-195F19.9_vs_LINC00992	0
RP11-195F19.9_vs_CTD-2194D22.4	0
RP11-195F19.9_vs_LINC01234	0
RP11-195F19.9_vs_HOXC13-AS	0
RP11-195F19.9_vs_PVT1	0
RP11-195F19.9_vs_LINC00536	0
RP11-195F19.9_vs_TUNAR	0
RP11-195F19.9_vs_CTD-2066L21.3	0
RP11-195F19.9_vs_RP11-689K5.3	0
RP11-195F19.9_vs_MALAT1	0
RP11-195F19.9_vs_SCAMP1-AS1	0
RP11-195F19.9_vs_LIFR-AS1	0
RP11-195F19.9_vs_RP11-383J24.1	0
RP11-195F19.9_vs_MIATNB	0
RP11-195F19.9_vs_KDM4A-AS1	0
RP11-195F19.9_vs_LINC01186	0
RP11-195F19.9_vs_NIFK-AS1	0
RP11-195F19.9_vs_HAND2-AS1	0
RP11-195F19.9_vs_ZNF503-AS2	0
RP11-195F19.9_vs_CECR7	0
RP11-195F19.9_vs_RP11-435O5.2	0
RP11-195F19.9_vs_LINC00649	0
RP11-195F19.9_vs_MYLK-AS1	0
RP11-195F19.9_vs_KMT2E-AS1	0
RP11-195F19.9_vs_PDZRN3-AS1	0
RP11-195F19.9_vs_HOXA11-AS	0
RP11-195F19.9_vs_LINC00881	0
RP11-195F19.9_vs_SOX2-OT	0
RP11-195F19.9_vs_LINC01011	0
RP11-195F19.9_vs_HOXA10-AS	0
RP11-195F19.9_vs_HOXA-AS2	0
RP11-195F19.9_vs_LINC00222	0
RP11-195F19.9_vs_LINC00526	0
RP11-195F19.9_vs_LINC00683	0
RP11-195F19.9_vs_SNHG25	0
RP11-195F19.9_vs_RP11-332H18.5	0
RP11-195F19.9_vs_ZNF790-AS1	0
RP11-195F19.9_vs_RP11-879F14.2	0
RP11-195F19.9_vs_RP11-91G21.1	0
RP11-195F19.9_vs_RP11-464F9.20	0
RP11-195F19.9_vs_A1BG-AS1	0
RP11-195F19.9_vs_ZSCAN16-AS1	0
RP11-195F19.9_vs_SNHG8	0
RP11-195F19.9_vs_LPP-AS2	0
RP11-195F19.9_vs_LA16c-380H5.5	0
RP11-195F19.9_vs_AFAP1-AS1	0
RP11-195F19.9_vs_BANCR	0
RP11-195F19.9_vs_JAKMIP2-AS1	0
RP11-195F19.9_vs_LINC00668	0
RP11-195F19.9_vs_TAPT1-AS1	0
RP11-195F19.9_vs_RHPN1-AS1	0
RP11-195F19.9_vs_RP11-303E16.6	0
RP11-195F19.9_vs_NAV2-AS2	0
RP11-195F19.9_vs_FLJ20021	0
RP11-195F19.9_vs_WAC-AS1	0
RP11-195F19.9_vs_RP11-660L16.2	0
RP11-195F19.9_vs_RP11-680F20.6	0
RP11-195F19.9_vs_TBX5-AS1	0
RP11-195F19.9_vs_AGAP2-AS1	0
RP11-195F19.9_vs_ZBTB11-AS1	0
RP11-195F19.9_vs_A2ML1-AS2	0
RP11-195F19.9_vs_LBX2-AS1	0
RP11-195F19.9_vs_ARHGAP5-AS1	0
RP11-195F19.9_vs_ATP2A1-AS1	0
RP11-195F19.9_vs_FBXL19-AS1	0
RP11-195F19.9_vs_VPS9D1-AS1	0
RP11-195F19.9_vs_RP11-467J12.4	0
ATXN8OS_vs_VPS9D1-AS1	0
ATXN8OS_vs_RP11-467J12.4	0
ATXN8OS_vs_RP11-303E16.6	0
FEZF1-AS1_vs_VPS9D1-AS1	0
FEZF1-AS1_vs_RP11-303E16.6	0
FEZF1-AS1_vs_TAPT1-AS1	0
FEZF1-AS1_vs_LINC00526	0
FEZF1-AS1_vs_LINC00668	0
FEZF1-AS1_vs_LINC00683	0
FEZF1-AS1_vs_SNHG25	0
FEZF1-AS1_vs_RP11-332H18.5	0
FEZF1-AS1_vs_ZNF790-AS1	0
FEZF1-AS1_vs_RP11-879F14.2	0
FEZF1-AS1_vs_RP11-91G21.1	0
FEZF1-AS1_vs_RP11-464F9.20	0
FEZF1-AS1_vs_A1BG-AS1	0
FEZF1-AS1_vs_ZSCAN16-AS1	0
FEZF1-AS1_vs_SNHG8	0
FEZF1-AS1_vs_LPP-AS2	0
FEZF1-AS1_vs_RP11-467J12.4	0
FEZF1-AS1_vs_LINC01311	0
FEZF1-AS1_vs_AFAP1-AS1	0
FEZF1-AS1_vs_FBXL19-AS1	0
FEZF1-AS1_vs_RP11-383J24.1	0
FEZF1-AS1_vs_HOXA-AS2	0
FEZF1-AS1_vs_RHPN1-AS1	0
FEZF1-AS1_vs_NAV2-AS2	0
FEZF1-AS1_vs_FLJ20021	0
FEZF1-AS1_vs_WAC-AS1	0
FEZF1-AS1_vs_RP11-660L16.2	0
FEZF1-AS1_vs_RP11-680F20.6	0
FEZF1-AS1_vs_TBX5-AS1	0
FEZF1-AS1_vs_AGAP2-AS1	0
FEZF1-AS1_vs_ZBTB11-AS1	0
FEZF1-AS1_vs_A2ML1-AS2	0
FEZF1-AS1_vs_LBX2-AS1	0
FEZF1-AS1_vs_ARHGAP5-AS1	0
FEZF1-AS1_vs_ATP2A1-AS1	0
FEZF1-AS1_vs_LA16c-380H5.5	0
FEZF1-AS1_vs_BANCR	0
ATXN8OS_vs_TAPT1-AS1	0
SERPINB9P1_vs_LINC01426	0
SERPINB9P1_vs_MIR155HG	0
SERPINB9P1_vs_OLMALINC	0
SERPINB9P1_vs_ASH1L-AS1	0
SERPINB9P1_vs_KDM4A-AS1	0
SERPINB9P1_vs_LINC01186	0
SERPINB9P1_vs_NIFK-AS1	0
SERPINB9P1_vs_HAND2-AS1	0
SERPINB9P1_vs_ZNF503-AS2	0
SERPINB9P1_vs_CECR7	0
SERPINB9P1_vs_RP11-435O5.2	0
SERPINB9P1_vs_LINC00649	0
SERPINB9P1_vs_MYLK-AS1	0
SERPINB9P1_vs_KMT2E-AS1	0
SERPINB9P1_vs_PDZRN3-AS1	0
SERPINB9P1_vs_HOXA11-AS	0
SERPINB9P1_vs_MAPKAPK5-AS1	0
SERPINB9P1_vs_LINC01503	0
FEZF1-AS1_vs_JAKMIP2-AS1	0
SERPINB9P1_vs_MYCNOS	0
FEZF1-AS1_vs_LINC00222	0
SERPINB9P1_vs_PSMG3-AS1	0
SERPINB9P1_vs_THAP7-AS1	0
SERPINB9P1_vs_RP11-469A15.2	0
SERPINB9P1_vs_ZNF674-AS1	0
SERPINB9P1_vs_LINC01508	0
SERPINB9P1_vs_LINC00278	0
SERPINB9P1_vs_LINC-PINT	0
SERPINB9P1_vs_DLX6-AS1	0
SERPINB9P1_vs_IDI2-AS1	0
SERPINB9P1_vs_LINC00665	0
SERPINB9P1_vs_LINC01399	0
SERPINB9P1_vs_HOXB-AS3	0
SERPINB9P1_vs_AC113189.5	0
SERPINB9P1_vs_RP11-295G20.2	0
FEZF1-AS1_vs_HOXA10-AS	0
FEZF1-AS1_vs_MALAT1	0
FEZF1-AS1_vs_RP11-689K5.3	0
ATXN8OS_vs_LINC00222	0
FEZF1-AS1_vs_PSMG3-AS1	0
FEZF1-AS1_vs_THAP7-AS1	0
FEZF1-AS1_vs_RP11-469A15.2	0
FEZF1-AS1_vs_ZNF674-AS1	0
FEZF1-AS1_vs_LINC01508	0
FEZF1-AS1_vs_LINC00278	0
FEZF1-AS1_vs_LINC-PINT	0
FEZF1-AS1_vs_DLX6-AS1	0
FEZF1-AS1_vs_IDI2-AS1	0
FEZF1-AS1_vs_LINC00665	0
FEZF1-AS1_vs_LINC01399	0
FEZF1-AS1_vs_HOXB-AS3	0
FEZF1-AS1_vs_AC113189.5	0
FEZF1-AS1_vs_RP11-295G20.2	0
FEZF1-AS1_vs_MYCNOS	0
FEZF1-AS1_vs_SERPINB9P1	0
ATXN8OS_vs_JAKMIP2-AS1	0
FEZF1-AS1_vs_CTD-2066L21.3	0
ATXN8OS_vs_BANCR	0
ATXN8OS_vs_LINC00526	0
ATXN8OS_vs_LINC00668	0
ATXN8OS_vs_LINC00683	0
ATXN8OS_vs_SNHG25	0
ATXN8OS_vs_RP11-332H18.5	0
ATXN8OS_vs_ZNF790-AS1	0
ATXN8OS_vs_RP11-879F14.2	0
ATXN8OS_vs_RP11-91G21.1	0
ATXN8OS_vs_RP11-464F9.20	0
ATXN8OS_vs_A1BG-AS1	0
ATXN8OS_vs_ZSCAN16-AS1	0
ATXN8OS_vs_SNHG8	0
ATXN8OS_vs_LPP-AS2	0
ATXN8OS_vs_LA16c-380H5.5	0
ATXN8OS_vs_AFAP1-AS1	0
FEZF1-AS1_vs_LINC01503	0
FEZF1-AS1_vs_LINC01426	0
FEZF1-AS1_vs_MAPKAPK5-AS1	0
FEZF1-AS1_vs_MIR155HG	0
FEZF1-AS1_vs_LIFR-AS1	0
FEZF1-AS1_vs_USP2-AS1	0
FEZF1-AS1_vs_SCAMP1-AS1	0
FEZF1-AS1_vs_CRNDE	0
FEZF1-AS1_vs_PRR7-AS1	0
FEZF1-AS1_vs_RGMB-AS1	0
FEZF1-AS1_vs_SNHG10	0
FEZF1-AS1_vs_NNT-AS1	0
FEZF1-AS1_vs_LINC00992	0
FEZF1-AS1_vs_CTD-2194D22.4	0
FEZF1-AS1_vs_LINC01234	0
FEZF1-AS1_vs_HOXC13-AS	0
FEZF1-AS1_vs_PVT1	0
FEZF1-AS1_vs_LINC00536	0
FEZF1-AS1_vs_TUNAR	0
FEZF1-AS1_vs_MIATNB	0
FEZF1-AS1_vs_LINC01011	0
FEZF1-AS1_vs_SOX2-OT	0
FEZF1-AS1_vs_ZNF503-AS2	0
FEZF1-AS1_vs_OLMALINC	0
FEZF1-AS1_vs_ASH1L-AS1	0
FEZF1-AS1_vs_KDM4A-AS1	0
FEZF1-AS1_vs_LINC01186	0
FEZF1-AS1_vs_NIFK-AS1	0
FEZF1-AS1_vs_HAND2-AS1	0
FEZF1-AS1_vs_CECR7	0
FEZF1-AS1_vs_LINC00881	0
FEZF1-AS1_vs_RP11-435O5.2	0
FEZF1-AS1_vs_LINC00649	0
FEZF1-AS1_vs_MYLK-AS1	0
FEZF1-AS1_vs_KMT2E-AS1	0
FEZF1-AS1_vs_PDZRN3-AS1	0
FEZF1-AS1_vs_HOXA11-AS	0
RP11-469A15.2_vs_NAV2-AS2	0
RP11-469A15.2_vs_FLJ20021	0
RP11-469A15.2_vs_WAC-AS1	0
DLX6-AS1_vs_LINC01426	0
DLX6-AS1_vs_MIR155HG	0
DLX6-AS1_vs_OLMALINC	0
DLX6-AS1_vs_ASH1L-AS1	0
DLX6-AS1_vs_KDM4A-AS1	0
DLX6-AS1_vs_LINC01186	0
DLX6-AS1_vs_NIFK-AS1	0
DLX6-AS1_vs_HAND2-AS1	0
DLX6-AS1_vs_ZNF503-AS2	0
DLX6-AS1_vs_CECR7	0
DLX6-AS1_vs_RP11-435O5.2	0
DLX6-AS1_vs_LINC00649	0
DLX6-AS1_vs_MYLK-AS1	0
DLX6-AS1_vs_KMT2E-AS1	0
DLX6-AS1_vs_PDZRN3-AS1	0
DLX6-AS1_vs_HOXA11-AS	0
DLX6-AS1_vs_MAPKAPK5-AS1	0
DLX6-AS1_vs_LINC01503	0
DLX6-AS1_vs_SOX2-OT	0
DLX6-AS1_vs_MYCNOS	0
LINC-PINT_vs_A1BG-AS1	0
LINC-PINT_vs_ZSCAN16-AS1	0
LINC-PINT_vs_SNHG8	0
LINC-PINT_vs_LPP-AS2	0
LINC-PINT_vs_LA16c-380H5.5	0
LINC-PINT_vs_AFAP1-AS1	0
LINC-PINT_vs_BANCR	0
LINC-PINT_vs_JAKMIP2-AS1	0
LINC-PINT_vs_LINC00222	0
DLX6-AS1_vs_IDI2-AS1	0
DLX6-AS1_vs_LINC00665	0
DLX6-AS1_vs_LINC01399	0
DLX6-AS1_vs_HOXB-AS3	0
DLX6-AS1_vs_AC113189.5	0
DLX6-AS1_vs_RP11-295G20.2	0
DLX6-AS1_vs_LINC00881	0
DLX6-AS1_vs_LINC01011	0
LINC-PINT_vs_RP11-91G21.1	0
DLX6-AS1_vs_MALAT1	0
DLX6-AS1_vs_RP11-383J24.1	0
DLX6-AS1_vs_HOXA-AS2	0
DLX6-AS1_vs_RHPN1-AS1	0
DLX6-AS1_vs_NAV2-AS2	0
DLX6-AS1_vs_FLJ20021	0
DLX6-AS1_vs_WAC-AS1	0
DLX6-AS1_vs_RP11-660L16.2	0
DLX6-AS1_vs_RP11-680F20.6	0
DLX6-AS1_vs_TBX5-AS1	0
DLX6-AS1_vs_AGAP2-AS1	0
DLX6-AS1_vs_ZBTB11-AS1	0
DLX6-AS1_vs_A2ML1-AS2	0
DLX6-AS1_vs_LBX2-AS1	0
DLX6-AS1_vs_ARHGAP5-AS1	0
DLX6-AS1_vs_FBXL19-AS1	0
DLX6-AS1_vs_HOXA10-AS	0
DLX6-AS1_vs_RP11-689K5.3	0
DLX6-AS1_vs_MIATNB	0
DLX6-AS1_vs_CTD-2066L21.3	0
DLX6-AS1_vs_LIFR-AS1	0
DLX6-AS1_vs_USP2-AS1	0
DLX6-AS1_vs_SCAMP1-AS1	0
DLX6-AS1_vs_CRNDE	0
DLX6-AS1_vs_PRR7-AS1	0
DLX6-AS1_vs_RGMB-AS1	0
DLX6-AS1_vs_SNHG10	0
DLX6-AS1_vs_NNT-AS1	0
DLX6-AS1_vs_LINC00992	0
DLX6-AS1_vs_CTD-2194D22.4	0
DLX6-AS1_vs_LINC01234	0
DLX6-AS1_vs_HOXC13-AS	0
DLX6-AS1_vs_PVT1	0
DLX6-AS1_vs_LINC00536	0
DLX6-AS1_vs_TUNAR	0
LINC-PINT_vs_RP11-464F9.20	0
LINC-PINT_vs_RP11-879F14.2	0
RP11-469A15.2_vs_RP11-660L16.2	0
LINC-PINT_vs_RP11-435O5.2	0
LINC-PINT_vs_MYLK-AS1	0
LINC-PINT_vs_KMT2E-AS1	0
LINC-PINT_vs_PDZRN3-AS1	0
LINC-PINT_vs_HOXA11-AS	0
LINC-PINT_vs_LINC00881	0
LINC-PINT_vs_SOX2-OT	0
LINC-PINT_vs_LINC01011	0
LINC-PINT_vs_MIATNB	0
LINC-PINT_vs_LIFR-AS1	0
LINC-PINT_vs_USP2-AS1	0
LINC-PINT_vs_SCAMP1-AS1	0
LINC-PINT_vs_CRNDE	0
LINC-PINT_vs_PRR7-AS1	0
LINC-PINT_vs_RGMB-AS1	0
LINC-PINT_vs_SNHG10	0
LINC-PINT_vs_LINC00649	0
LINC-PINT_vs_CECR7	0
LINC-PINT_vs_LINC00992	0
LINC-PINT_vs_ZNF503-AS2	0
LINC-PINT_vs_LINC00665	0
LINC-PINT_vs_LINC01399	0
LINC-PINT_vs_HOXB-AS3	0
LINC-PINT_vs_AC113189.5	0
LINC-PINT_vs_RP11-295G20.2	0
LINC-PINT_vs_MYCNOS	0
LINC-PINT_vs_LINC01503	0
LINC-PINT_vs_LINC01426	0
LINC-PINT_vs_MAPKAPK5-AS1	0
LINC-PINT_vs_MIR155HG	0
LINC-PINT_vs_OLMALINC	0
LINC-PINT_vs_ASH1L-AS1	0
LINC-PINT_vs_KDM4A-AS1	0
LINC-PINT_vs_LINC01186	0
LINC-PINT_vs_HAND2-AS1	0
LINC-PINT_vs_NNT-AS1	0
LINC-PINT_vs_CTD-2194D22.4	0
LINC-PINT_vs_ZNF790-AS1	0
LINC-PINT_vs_AGAP2-AS1	0
LINC-PINT_vs_A2ML1-AS2	0
LINC-PINT_vs_LBX2-AS1	0
LINC-PINT_vs_ARHGAP5-AS1	0
LINC-PINT_vs_ATP2A1-AS1	0
LINC-PINT_vs_FBXL19-AS1	0
[truncated: 7,731 more rows]
