# Supplementary material for: CodLncScape Provides a Self‐Enriching Framework for the Systematic Collection and Exploration of Coding LncRNAs
Source: Adv Sci (Weinh). 2024 Apr 11;11(22):2400009. doi: 10.1002/advs.202400009 (PMC11165466; doi:10.1002/advs.202400009)
Supplement: Supplementary file 6 — Supporting Information [file ADVS-11-2400009-s001.xlsx]

## Sheet: Sheet0
Blast of TUNAR in Uniprot
From	Entry	Reviewed	Entry Name	Gene Names	Organism	RefSeq	Ensembl	GeneID	Involvement in disease	Gene Ontology (molecular function)	Gene Ontology (biological process)	Gene Ontology (cellular component)	Interacts with	Peptide	Pathway	STRING
A0A1B0GQX2	A0A1B0GQX2	reviewed	TUNAR_MOUSE	Tunar	Mus musculus (Mouse)		ENSMUST00000180458;ENSMUST00000180503;			ATPase binding [GO:0051117]	endoplasmic reticulum calcium ion homeostasis [GO:0032469]; negative regulation of neuron differentiation [GO:0045665]; neuron projection morphogenesis [GO:0048812]; positive regulation of insulin secretion involved in cellular response to glucose stimulus [GO:0035774]; regulation of cytosolic calcium ion concentration [GO:0051480]	endoplasmic reticulum [GO:0005783]; endoplasmic reticulum membrane [GO:0005789]
A0A8D2CKJ1	A0A8D2CKJ1	unreviewed	A0A8D2CKJ1_SCIVU		Sciurus vulgaris (Eurasian red squirrel)		ENSSVLT00005001748.1;					membrane [GO:0016020]
A0A8D2EJE1	A0A8D2EJE1	unreviewed	A0A8D2EJE1_THEGE		Theropithecus gelada (Gelada baboon)		ENSTGET00000007632.1;					membrane [GO:0016020]
A0A2K5H8P3	A0A2K5H8P3	unreviewed	A0A2K5H8P3_COLAP		Colobus angolensis palliatus (Peters' Angolan colobus)		ENSCANT00000003053.1;					membrane [GO:0016020]
A0A2K6EEG5	A0A2K6EEG5	unreviewed	A0A2K6EEG5_PROCO		Propithecus coquereli (Coquerel's sifaka) (Propithecus verreauxi coquereli)		ENSPCOT00000000252.1;			ATPase binding [GO:0051117]	negative regulation of neuron differentiation [GO:0045665]; neuron projection morphogenesis [GO:0048812]; regulation of cytosolic calcium ion concentration [GO:0051480]	endoplasmic reticulum [GO:0005783]; membrane [GO:0016020]
A0A2K6S4B9	A0A2K6S4B9	unreviewed	A0A2K6S4B9_SAIBB		Saimiri boliviensis boliviensis (Bolivian squirrel monkey)		ENSSBOT00000012869.1;			ATPase binding [GO:0051117]	negative regulation of neuron differentiation [GO:0045665]; neuron projection morphogenesis [GO:0048812]; regulation of cytosolic calcium ion concentration [GO:0051480]	endoplasmic reticulum [GO:0005783]; membrane [GO:0016020]
A0A2K6AZT9	A0A2K6AZT9	unreviewed	A0A2K6AZT9_MACNE		Macaca nemestrina (Pig-tailed macaque)		ENSMNET00000023332.1;			ATPase binding [GO:0051117]	negative regulation of neuron differentiation [GO:0045665]; neuron projection morphogenesis [GO:0048812]; regulation of cytosolic calcium ion concentration [GO:0051480]	endoplasmic reticulum [GO:0005783]; membrane [GO:0016020]
A0A2K6JUI2	A0A2K6JUI2	unreviewed	A0A2K6JUI2_RHIBE		Rhinopithecus bieti (Black snub-nosed monkey) (Pygathrix bieti)		ENSRBIT00000014217.1;			ATPase binding [GO:0051117]	negative regulation of neuron differentiation [GO:0045665]; neuron projection morphogenesis [GO:0048812]; regulation of cytosolic calcium ion concentration [GO:0051480]	endoplasmic reticulum [GO:0005783]; membrane [GO:0016020]
A0A2I2YMG3	A0A2I2YMG3	unreviewed	A0A2I2YMG3_GORGO		Gorilla gorilla gorilla (Western lowland gorilla)		ENSGGOT00000052369.1;			ATPase binding [GO:0051117]	negative regulation of neuron differentiation [GO:0045665]; neuron projection morphogenesis [GO:0048812]; regulation of cytosolic calcium ion concentration [GO:0051480]	endoplasmic reticulum [GO:0005783]; membrane [GO:0016020]
A0A8B9XUQ0	A0A8B9XUQ0	unreviewed	A0A8B9XUQ0_BOSMU		Bos mutus grunniens (Wild yak) (Bos grunniens)		ENSBGRT00000031657.1;					membrane [GO:0016020]
A0A2I3GB63	A0A2I3GB63	unreviewed	A0A2I3GB63_NOMLE		Nomascus leucogenys (Northern white-cheeked gibbon) (Hylobates leucogenys)		ENSNLET00000055269.1;					membrane [GO:0016020]
A0A2K5XQ18	A0A2K5XQ18	unreviewed	A0A2K5XQ18_MANLE		Mandrillus leucophaeus (Drill) (Papio leucophaeus)		ENSMLET00000026076.1;			ATPase binding [GO:0051117]	negative regulation of neuron differentiation [GO:0045665]; neuron projection morphogenesis [GO:0048812]; regulation of cytosolic calcium ion concentration [GO:0051480]	endoplasmic reticulum [GO:0005783]; membrane [GO:0016020]
A0A8C3YSA9	A0A8C3YSA9	unreviewed	A0A8C3YSA9_9CETA		Catagonus wagneri (Chacoan peccary)		ENSCWAT00000030014.1;					membrane [GO:0016020]
A0A7J8IUA8	A0A7J8IUA8	unreviewed	A0A7J8IUA8_ROUAE	HJG63_020116	Rousettus aegyptiacus (Egyptian fruit bat) (Pteropus aegyptiacus)							membrane [GO:0016020]
A0A8C5Y3D3	A0A8C5Y3D3	unreviewed	A0A8C5Y3D3_MICMU		Microcebus murinus (Gray mouse lemur) (Lemur murinus)		ENSMICT00000065632.1;			ATPase binding [GO:0051117]	negative regulation of neuron differentiation [GO:0045665]; neuron projection morphogenesis [GO:0048812]; regulation of cytosolic calcium ion concentration [GO:0051480]	endoplasmic reticulum [GO:0005783]; membrane [GO:0016020]
A0A2K5C2G6	A0A2K5C2G6	unreviewed	A0A2K5C2G6_AOTNA		Aotus nancymaae (Ma's night monkey)		ENSANAT00000020466.1;					membrane [GO:0016020]
A0A2I3LVB2	A0A2I3LVB2	unreviewed	A0A2I3LVB2_PAPAN		Papio anubis (Olive baboon)		ENSPANT00000051850.2;			ATPase binding [GO:0051117]	negative regulation of neuron differentiation [GO:0045665]; neuron projection morphogenesis [GO:0048812]; regulation of cytosolic calcium ion concentration [GO:0051480]	endoplasmic reticulum [GO:0005783]; membrane [GO:0016020]
A0A2K5KXT1	A0A2K5KXT1	unreviewed	A0A2K5KXT1_CERAT		Cercocebus atys (Sooty mangabey) (Cercocebus torquatus atys)		ENSCATT00000020620.1;			ATPase binding [GO:0051117]	negative regulation of neuron differentiation [GO:0045665]; neuron projection morphogenesis [GO:0048812]; regulation of cytosolic calcium ion concentration [GO:0051480]	endoplasmic reticulum [GO:0005783]; membrane [GO:0016020]
A0A8C9AMH9	A0A8C9AMH9	unreviewed	A0A8C9AMH9_PROSS		Prolemur simus (Greater bamboo lemur) (Hapalemur simus)		ENSPSMT00000040130.1;					membrane [GO:0016020]
A0A2J8QMC2	A0A2J8QMC2	unreviewed	A0A2J8QMC2_PANTR		Pan troglodytes (Chimpanzee)		ENSPTRT00000093399.1;			ATPase binding [GO:0051117]	negative regulation of neuron differentiation [GO:0045665]; neuron projection morphogenesis [GO:0048812]; regulation of cytosolic calcium ion concentration [GO:0051480]	endoplasmic reticulum [GO:0005783]; membrane [GO:0016020]
A0A2K5PBQ1	A0A2K5PBQ1	unreviewed	A0A2K5PBQ1_CEBIM		Cebus imitator (Panamanian white-faced capuchin) (Cebus capucinus imitator)		ENSCCAT00000007249.1;			ATPase binding [GO:0051117]	negative regulation of neuron differentiation [GO:0045665]; neuron projection morphogenesis [GO:0048812]; regulation of cytosolic calcium ion concentration [GO:0051480]	endoplasmic reticulum [GO:0005783]; membrane [GO:0016020]
A0A2K6NQV5	A0A2K6NQV5	unreviewed	A0A2K6NQV5_RHIRO		Rhinopithecus roxellana (Golden snub-nosed monkey) (Pygathrix roxellana)		ENSRROT00000029002.1;			ATPase binding [GO:0051117]	negative regulation of neuron differentiation [GO:0045665]; neuron projection morphogenesis [GO:0048812]; regulation of cytosolic calcium ion concentration [GO:0051480]	endoplasmic reticulum [GO:0005783]; membrane [GO:0016020]
A0A4W2C6S6	A0A4W2C6S6	unreviewed	A0A4W2C6S6_BOBOX		Bos indicus x Bos taurus (Hybrid cattle)		ENSBIXT00000016198.1;ENSBIXT00005046644.1;					membrane [GO:0016020]
A0A2J8TLE9	A0A2J8TLE9	unreviewed	A0A2J8TLE9_PONAB	CR201_G0033947	Pongo abelii (Sumatran orangutan) (Pongo pygmaeus abelii)		ENSPPYT00000041727.1;					membrane [GO:0016020]
A0A8C5LCY5	A0A8C5LCY5	unreviewed	A0A8C5LCY5_JACJA		Jaculus jaculus (Lesser Egyptian jerboa)		ENSJJAT00000026974.1;					membrane [GO:0016020]
A0A8C2W092	A0A8C2W092	unreviewed	A0A8C2W092_CHILA	TUNAR	Chinchilla lanigera (Long-tailed chinchilla) (Chinchilla villidera)		ENSCLAT00000021310.1;					membrane [GO:0016020]
A0A8C6QUR7	A0A8C6QUR7	unreviewed	A0A8C6QUR7_NANGA		Nannospalax galili (Northern Israeli blind subterranean mole rat) (Spalax galili)		ENSNGAT00000014442.1;					membrane [GO:0016020]
A0A286Y1H9	A0A286Y1H9	unreviewed	A0A286Y1H9_CAVPO	TUNAR	Cavia porcellus (Guinea pig)		ENSCPOT00000033723.1;					membrane [GO:0016020]
A0A9L0J254	A0A9L0J254	unreviewed	A0A9L0J254_EQUAS	TUNAR	Equus asinus (Donkey) (Equus africanus asinus)		ENSEAST00005034358.2;
A0A8W4FCC6	A0A8W4FCC6	unreviewed	A0A8W4FCC6_PIG	TUNAR	Sus scrofa (Pig)		ENSSSCT00000099840.1;					membrane [GO:0016020]
A0A8C6D168	A0A8C6D168	unreviewed	A0A8C6D168_MOSMO		Moschus moschiferus (Siberian musk deer) (Moschus sibiricus)		ENSMMST00000010418.1;					membrane [GO:0016020]
A0A5N3X4V9	A0A5N3X4V9	unreviewed	A0A5N3X4V9_MUNRE	FD755_018917	Muntiacus reevesi (Reeves' muntjac) (Cervus reevesi)							membrane [GO:0016020]
A0A8C5YMJ2	A0A8C5YMJ2	unreviewed	A0A8C5YMJ2_MARMA		Marmota marmota marmota (Alpine marmot)		ENSMMMT00000002076.1;					membrane [GO:0016020]
A0A8C9P7L7	A0A8C9P7L7	unreviewed	A0A8C9P7L7_SPEDA		Spermophilus dauricus (Daurian ground squirrel)		ENSSDAT00000005250.1;					membrane [GO:0016020]
A0A7J8K2L5	A0A7J8K2L5	unreviewed	A0A7J8K2L5_MOLMO	HJG59_019014	Molossus molossus (Pallas' mastiff bat) (Vespertilio molossus)							membrane [GO:0016020]
A0A8C9M3I8	A0A8C9M3I8	unreviewed	A0A8C9M3I8_PANTA		Panthera tigris altaica (Siberian tiger)		ENSPTIT00000007196.1;					membrane [GO:0016020]
A0A8C8Y813	A0A8C8Y813	unreviewed	A0A8C8Y813_PANLE		Panthera leo (Lion)		ENSPLOT00000031702.1;					membrane [GO:0016020]
A0A091CTR2	A0A091CTR2	unreviewed	A0A091CTR2_FUKDA	H920_17252	Fukomys damarensis (Damaraland mole rat) (Cryptomys damarensis)							membrane [GO:0016020]
A0A485NLH1	A0A485NLH1	unreviewed	A0A485NLH1_LYNPA	LYPA_23C002549	Lynx pardinus (Iberian lynx) (Felis pardina)							membrane [GO:0016020]
A0A1B0GTB2	A0A1B0GTB2	reviewed	TUNAR_HUMAN	TUNAR	Homo sapiens (Human)		ENST00000503525.2;ENST00000504119.1;ENST00000554321.1;ENST00000687554.1;			ATPase binding [GO:0051117]	endoplasmic reticulum calcium ion homeostasis [GO:0032469]; negative regulation of neuron differentiation [GO:0045665]; neuron projection morphogenesis [GO:0048812]; positive regulation of insulin secretion involved in cellular response to glucose stimulus [GO:0035774]; regulation of cytosolic calcium ion concentration [GO:0051480]	endoplasmic reticulum [GO:0005783]; endoplasmic reticulum membrane [GO:0005789]
A0A287D5V1	A0A287D5V1	unreviewed	A0A287D5V1_ICTTR	TUNAR	Ictidomys tridecemlineatus (Thirteen-lined ground squirrel) (Spermophilus tridecemlineatus)		ENSSTOT00000035170.1;					membrane [GO:0016020]
A0A8C9BD32	A0A8C9BD32	unreviewed	A0A8C9BD32_PHOSS		Phocoena sinus (Vaquita)		ENSPSNT00000004973.1;					membrane [GO:0016020]
A0A5E4B7X5	A0A5E4B7X5	unreviewed	A0A5E4B7X5_MARMO	GHT09_005775 MONAX_5E032096	Marmota monax (Woodchuck)							membrane [GO:0016020]
A0A671ECX5	A0A671ECX5	unreviewed	A0A671ECX5_RHIFE	mRhiFer1_017811	Rhinolophus ferrumequinum (Greater horseshoe bat)		ENSRFET00010011908.1;					membrane [GO:0016020]
A0A8D2GQ69	A0A8D2GQ69	unreviewed	A0A8D2GQ69_UROPR		Urocitellus parryii (Arctic ground squirrel) (Spermophilus parryii)		ENSUPAT00010005241.1;					membrane [GO:0016020]
A0A7I2V4K3	A0A7I2V4K3	unreviewed	A0A7I2V4K3_HUMAN	TUNAR hCG_2038094	Homo sapiens (Human)		ENST00000678517.1;					membrane [GO:0016020]
A0A5E4B786	A0A5E4B786	unreviewed	A0A5E4B786_MARMO	MONAX_5E032096	Marmota monax (Woodchuck)							membrane [GO:0016020]
A0A8V5FGV1	A0A8V5FGV1	unreviewed	A0A8V5FGV1_MELUD		Melopsittacus undulatus (Budgerigar) (Psittacus undulatus)		ENSMUNT00000035008.1;					membrane [GO:0016020]
A0A7N5KQ37	A0A7N5KQ37	unreviewed	A0A7N5KQ37_AILME		Ailuropoda melanoleuca (Giant panda)		ENSAMET00000041392.1;					membrane [GO:0016020]
A0A8I3MSX2	A0A8I3MSX2	unreviewed	A0A8I3MSX2_CANLF		Canis lupus familiaris (Dog) (Canis familiaris)		ENSCAFT00845006203.1;					membrane [GO:0016020]
A0A4X2KMF6	A0A4X2KMF6	unreviewed	A0A4X2KMF6_VOMUR		Vombatus ursinus (Common wombat)		ENSVURT00010012733.1;					membrane [GO:0016020]
A0A5F8H2Y7	A0A5F8H2Y7	unreviewed	A0A5F8H2Y7_MONDO		Monodelphis domestica (Gray short-tailed opossum)		ENSMODT00000053943.1;					membrane [GO:0016020]
A0A8C3N6B3	A0A8C3N6B3	unreviewed	A0A8C3N6B3_GEOPR		Geospiza parvula (Small tree-finch) (Camarhynchus parvulus)		ENSCPVT00000017192.2;					membrane [GO:0016020]
A0A8C5T0V8	A0A8C5T0V8	unreviewed	A0A8C5T0V8_9PASS		Malurus cyaneus samueli		ENSMCST00000000041.1;					membrane [GO:0016020]
A0A8C9FED9	A0A8C9FED9	unreviewed	A0A8C9FED9_PAVCR		Pavo cristatus (Indian peafowl) (Blue peafowl)		ENSPSTT00000015350.1;					membrane [GO:0016020]
A0A8D2PMJ6	A0A8D2PMJ6	unreviewed	A0A8D2PMJ6_ZOSLA		Zosterops lateralis melanops		ENSZLMT00000015862.1;					membrane [GO:0016020]
A0A8D0KQX8	A0A8D0KQX8	unreviewed	A0A8D0KQX8_STROC		Strix occidentalis caurina (northern spotted owl)		ENSSOCT00000003184.1;					membrane [GO:0016020]
A0A669PHB2	A0A669PHB2	unreviewed	A0A669PHB2_PHACC		Phasianus colchicus (Common pheasant)		ENSPCLT00000009291.1;					membrane [GO:0016020]
A0A8C3QJ25	A0A8C3QJ25	unreviewed	A0A8C3QJ25_9PASS		Cyanoderma ruficeps (rufous-capped babbler)		ENSCRFT00000007137.1;					membrane [GO:0016020]
A0A674GUW3	A0A674GUW3	unreviewed	A0A674GUW3_TAEGU		Taeniopygia guttata (Zebra finch) (Poephila guttata)		ENSTGUT00000034164.1;					membrane [GO:0016020]
A0A8C5INQ0	A0A8C5INQ0	unreviewed	A0A8C5INQ0_JUNHY		Junco hyemalis (Dark-eyed junco)		ENSJHYT00000006260.1;					membrane [GO:0016020]
A0A8C8ACU3	A0A8C8ACU3	unreviewed	A0A8C8ACU3_9STRI		Otus sunia (Oriental scops-owl)		ENSOSUT00000001151.1;					membrane [GO:0016020]
A0A663M359	A0A663M359	unreviewed	A0A663M359_ATHCN		Athene cunicularia (Burrowing owl) (Speotyto cunicularia)		ENSACUT00000007010.1;					membrane [GO:0016020]
A0A8B9IMG7	A0A8B9IMG7	unreviewed	A0A8B9IMG7_ANSCY		Anser cygnoides (Swan goose)		ENSACDT00005023036.1;					membrane [GO:0016020]
A0A8B9BI45	A0A8B9BI45	unreviewed	A0A8B9BI45_9AVES		Anser brachyrhynchus (Pink-footed goose)		ENSABRT00000006414.1;					membrane [GO:0016020]
A0A8B9N0M7	A0A8B9N0M7	unreviewed	A0A8B9N0M7_9AVES		Accipiter nisus (Eurasian sparrowhawk)		ENSANIT00000016018.1;					membrane [GO:0016020]
A0A8C3JQT1	A0A8C3JQT1	unreviewed	A0A8C3JQT1_9CHAR		Calidris pygmaea (Spoon-billed sandpiper)		ENSCPGT00000012756.1;					membrane [GO:0016020]
A0A8C3LXS6	A0A8C3LXS6	unreviewed	A0A8C3LXS6_CHRPC		Chrysolophus pictus (Golden pheasant) (Phasianus pictus)		ENSCPIT00010018832.1;					membrane [GO:0016020]
A0A8B9U2J7	A0A8B9U2J7	unreviewed	A0A8B9U2J7_9AVES		Anas zonorhyncha (Eastern spot-billed duck)		ENSAZOT00000001992.1;					membrane [GO:0016020]
A0A8V0ZBY8	A0A8V0ZBY8	unreviewed	A0A8V0ZBY8_CHICK		Gallus gallus (Chicken)		ENSGALT00010043706.1;					membrane [GO:0016020]
A0A803VQ68	A0A803VQ68	unreviewed	A0A803VQ68_FICAL		Ficedula albicollis (Collared flycatcher) (Muscicapa albicollis)		ENSFALT00000024445.1;					membrane [GO:0016020]
A0A8C3URD6	A0A8C3URD6	unreviewed	A0A8C3URD6_CATUS		Catharus ustulatus (Russet-backed thrush) (Hylocichla ustulatus)		ENSCUST00005019057.1;					membrane [GO:0016020]
A0A8B9FW90	A0A8B9FW90	unreviewed	A0A8B9FW90_9PSIT		Amazona collaria (yellow-billed parrot)		ENSACOT00000013226.1;					membrane [GO:0016020]
A0A8C0EDG8	A0A8C0EDG8	unreviewed	A0A8C0EDG8_BUBBB		Bubo bubo (Eurasian eagle-owl) (Strix bubo)		ENSBOBT00000003491.1;					membrane [GO:0016020]
A0A803Y775	A0A803Y775	unreviewed	A0A803Y775_MELGA		Meleagris gallopavo (Wild turkey)		ENSMGAT00000033568.1;					membrane [GO:0016020]
A0A663DUC9	A0A663DUC9	unreviewed	A0A663DUC9_AQUCH		Aquila chrysaetos chrysaetos		ENSACCT00020003472.1;					membrane [GO:0016020]
A0A8C0BXX5	A0A8C0BXX5	unreviewed	A0A8C0BXX5_9AVES		Buteo japonicus		ENSBJAT00000023325.1;					membrane [GO:0016020]
A0A8C4XSR3	A0A8C4XSR3	unreviewed	A0A8C4XSR3_FALTI		Falco tinnunculus (Common kestrel)		ENSFTIT00000020116.1;					membrane [GO:0016020]
A0A8D2IRM6	A0A8D2IRM6	unreviewed	A0A8D2IRM6_VARKO		Varanus komodoensis (Komodo dragon)		ENSVKKT00000004954.1;					membrane [GO:0016020]
A0A674HUI5	A0A674HUI5	unreviewed	A0A674HUI5_TERCA		Terrapene carolina triunguis (Three-toed box turtle)		ENSTMTT00000000765.1;					membrane [GO:0016020]
A0A8C4VJK1	A0A8C4VJK1	unreviewed	A0A8C4VJK1_9SAUR		Gopherus evgoodei (Goodes thornscrub tortoise)		ENSGEVT00005002079.1;					membrane [GO:0016020]
A0A7J7RA77	A0A7J7RA77	unreviewed	A0A7J7RA77_PIPKU	mPipKuh1_018280	Pipistrellus kuhlii (Kuhl's pipistrelle)							membrane [GO:0016020]
A0A8C7AMG4	A0A8C7AMG4	unreviewed	A0A8C7AMG4_NEOVI		Neovison vison (American mink) (Mustela vison)		ENSNVIT00000007734.1;					membrane [GO:0016020]
A0A673U0I5	A0A673U0I5	unreviewed	A0A673U0I5_SURSU		Suricata suricatta (Meerkat)		ENSSSUT00005020203.1;					membrane [GO:0016020]
A0A8C8RUZ8	A0A8C8RUZ8	unreviewed	A0A8C8RUZ8_9SAUR		Pelusios castaneus (West African mud turtle)		ENSPCET00000010795.1;					membrane [GO:0016020]
A0A0Q3LSC0	A0A0Q3LSC0	unreviewed	A0A0Q3LSC0_AMAAE	AAES_167888	Amazona aestiva (Blue-fronted Amazon parrot)							membrane [GO:0016020]
A0A670HY46	A0A670HY46	unreviewed	A0A670HY46_PODMU		Podarcis muralis (Wall lizard) (Lacerta muralis)		ENSPMRT00000004384.1;					membrane [GO:0016020]
A0A8K1LPP1	A0A8K1LPP1	unreviewed	A0A8K1LPP1_9PASS	HGM15179_005873	Zosterops borbonicus							membrane [GO:0016020]
A0A6I8P080	A0A6I8P080	unreviewed	A0A6I8P080_ORNAN		Ornithorhynchus anatinus (Duckbill platypus)		ENSOANT00000065548.1;					membrane [GO:0016020]
A0A3L8SXX9	A0A3L8SXX9	unreviewed	A0A3L8SXX9_CHLGU	DV515_00001994	Chloebia gouldiae (Gouldian finch) (Erythrura gouldiae)							membrane [GO:0016020]
A0A8C3SQY5	A0A8C3SQY5	unreviewed	A0A8C3SQY5_CHESE		Chelydra serpentina (Snapping turtle) (Testudo serpentina)		ENSCSRT00000017675.1;					membrane [GO:0016020]
A0A8C5SIT2	A0A8C5SIT2	unreviewed	A0A8C5SIT2_LATLA		Laticauda laticaudata (Blue-ringed sea krait) (Blue-lipped sea krait)		ENSLLTT00000018851.1;					membrane [GO:0016020]
A0A8D0HFI2	A0A8D0HFI2	unreviewed	A0A8D0HFI2_SPHPU		Sphenodon punctatus (Tuatara) (Hatteria punctata)		ENSSPUT00000022337.1;					membrane [GO:0016020]
A0A803SLD4	A0A803SLD4	unreviewed	A0A803SLD4_ANOCA		Anolis carolinensis (Green anole) (American chameleon)		ENSACAT00000054119.1;					membrane [GO:0016020]
A0A670ZVQ2	A0A670ZVQ2	unreviewed	A0A670ZVQ2_PSETE		Pseudonaja textilis (Eastern brown snake)		ENSPTXT00000027684.1;					membrane [GO:0016020]
A0A8C6VAX9	A0A8C6VAX9	unreviewed	A0A8C6VAX9_NAJNA		Naja naja (Indian cobra)		ENSNNAT00000003851.1;					membrane [GO:0016020]
A0A8C5WM45	A0A8C5WM45	unreviewed	A0A8C5WM45_9ANUR		Leptobrachium leishanense (Leishan spiny toad)		ENSLLET00000049872.1;					membrane [GO:0016020]
A0A5F9CNC9	A0A5F9CNC9	unreviewed	A0A5F9CNC9_RABIT		Oryctolagus cuniculus (Rabbit)		ENSOCUT00000064076.1;					membrane [GO:0016020]
A0A8T3DIV7	A0A8T3DIV7	unreviewed	A0A8T3DIV7_9TELE	AGOR_G00104940	Albula goreensis							membrane [GO:0016020]
A0A8T0BBW3	A0A8T0BBW3	unreviewed	A0A8T0BBW3_SILME	HF521_021636	Silurus meridionalis (Southern catfish) (Silurus soldatovi meridionalis)							membrane [GO:0016020]
A0A8C6UCR6	A0A8C6UCR6	unreviewed	A0A8C6UCR6_9GOBI		Neogobius melanostomus (round goby)		ENSNMLT00000038329.1;					membrane [GO:0016020]
A0A556U4Y4	A0A556U4Y4	unreviewed	A0A556U4Y4_BAGYA	Baya_6072	Bagarius yarrelli (Goonch) (Bagrus yarrelli)							membrane [GO:0016020]
A0A7J6ART6	A0A7J6ART6	unreviewed	A0A7J6ART6_AMEME	AMELA_G00126090	Ameiurus melas (Black bullhead) (Silurus melas)							membrane [GO:0016020]
A0A498M5N6	A0A498M5N6	unreviewed	A0A498M5N6_LABRO	ROHU_009957	Labeo rohita (Indian major carp) (Cyprinus rohita)							membrane [GO:0016020]
A0A484C4S3	A0A484C4S3	unreviewed	A0A484C4S3_PERFV	EPR50_G00205860	Perca flavescens (American yellow perch) (Morone flavescens)							membrane [GO:0016020]
A0A7J6C3J3	A0A7J6C3J3	unreviewed	A0A7J6C3J3_9TELE	G5714_016658	Onychostoma macrolepis							membrane [GO:0016020]
A0A5C6NYL6	A0A5C6NYL6	unreviewed	A0A5C6NYL6_9TELE	D4764_16G0004630	Takifugu flavidus (sansaifugu)							membrane [GO:0016020]
A0A060WX19	A0A060WX19	unreviewed	A0A060WX19_ONCMY	GSONMT00011936001	Oncorhynchus mykiss (Rainbow trout) (Salmo gairdneri)							membrane [GO:0016020]
A0A6G1QFB9	A0A6G1QFB9	unreviewed	A0A6G1QFB9_9TELE	EXN66_Car016777	Channa argus (northern snakehead)							membrane [GO:0016020]
A0A7J5Y6C2	A0A7J5Y6C2	unreviewed	A0A7J5Y6C2_DISMA	F7725_008159	Dissostichus mawsoni (Antarctic cod)							membrane [GO:0016020]
A0A5J5CJP5	A0A5J5CJP5	unreviewed	A0A5J5CJP5_9PERO	FQN60_008812	Etheostoma spectabile (orangethroat darter)							membrane [GO:0016020]
A0A060X6F0	A0A060X6F0	unreviewed	A0A060X6F0_ONCMY	GSONMT00058534001	Oncorhynchus mykiss (Rainbow trout) (Salmo gairdneri)							membrane [GO:0016020]
A0A4U5VF85	A0A4U5VF85	unreviewed	A0A4U5VF85_COLLU	D9C73_020857	Collichthys lucidus (Big head croaker) (Sciaena lucida)							membrane [GO:0016020]
A0A553QRT5	A0A553QRT5	unreviewed	A0A553QRT5_9TELE	DNTS_028197	Danionella translucida							membrane [GO:0016020]
A0A4Z2EPN6	A0A4Z2EPN6	unreviewed	A0A4Z2EPN6_9TELE	EYF80_058981	Liparis tanakae (Tanaka's snailfish)							membrane [GO:0016020]
V8P2T4	V8P2T4	unreviewed	V8P2T4_OPHHA	L345_06060	Ophiophagus hannah (King cobra) (Naja hannah)							membrane [GO:0016020]
A0A2G9S9M5	A0A2G9S9M5	unreviewed	A0A2G9S9M5_LITCT	AB205_0095110	Lithobates catesbeianus (American bullfrog) (Rana catesbeiana)							membrane [GO:0016020]
A0A3L8SA81	A0A3L8SA81	unreviewed	A0A3L8SA81_CHLGU	DV515_00010557	Chloebia gouldiae (Gouldian finch) (Erythrura gouldiae)
A0A4D9DP37	A0A4D9DP37	unreviewed	A0A4D9DP37_9SAUR	DR999_PMT18988	Platysternon megacephalum (big-headed turtle)							membrane [GO:0016020]
A0A5A9NNP1	A0A5A9NNP1	unreviewed	A0A5A9NNP1_9TELE	E1301_Tti002804	Triplophysa tibetana							membrane [GO:0016020]
A0A4Z2FJV0	A0A4Z2FJV0	unreviewed	A0A4Z2FJV0_9TELE	EYF80_048354	Liparis tanakae (Tanaka's snailfish)							membrane [GO:0016020]
A0A8S4BRU6	A0A8S4BRU6	unreviewed	A0A8S4BRU6_9TELE	MMEN_LOCUS21002	Menidia menidia (Atlantic silverside)							membrane [GO:0016020]
A0A7J5YF85	A0A7J5YF85	unreviewed	A0A7J5YF85_DISMA	F7725_020831	Dissostichus mawsoni (Antarctic cod)							membrane [GO:0016020]
A0A5N5LBM4	A0A5N5LBM4	unreviewed	A0A5N5LBM4_PANHP	PHYPO_G00098780	Pangasianodon hypophthalmus (Striped catfish) (Helicophagus hypophthalmus)							membrane [GO:0016020]
A0A060Y9L1	A0A060Y9L1	unreviewed	A0A060Y9L1_ONCMY	GSONMT00011439001	Oncorhynchus mykiss (Rainbow trout) (Salmo gairdneri)							membrane [GO:0016020]
A0A060WGL6	A0A060WGL6	unreviewed	A0A060WGL6_ONCMY	GSONMT00074827001	Oncorhynchus mykiss (Rainbow trout) (Salmo gairdneri)							membrane [GO:0016020]
A0A087YRY3	A0A087YRY3	unreviewed	A0A087YRY3_POEFO		Poecilia formosa (Amazon molly) (Limia formosa)		ENSPFOT00000020812.1;					membrane [GO:0016020]
A0A7J6B9K1	A0A7J6B9K1	unreviewed	A0A7J6B9K1_AMEME	AMELA_G00040770	Ameiurus melas (Black bullhead) (Silurus melas)							membrane [GO:0016020]
A0A8J4T265	A0A8J4T265	unreviewed	A0A8J4T265_CLAMG	DAT39_022922	Clarias magur (Asian catfish) (Macropteronotus magur)							membrane [GO:0016020]
A0A7J6C3B7	A0A7J6C3B7	unreviewed	A0A7J6C3B7_9TELE	G5714_018182	Onychostoma macrolepis							membrane [GO:0016020]
A0A484DKG1	A0A484DKG1	unreviewed	A0A484DKG1_PERFV	EPR50_G00026210	Perca flavescens (American yellow perch) (Morone flavescens)							membrane [GO:0016020]
A0A6A5FM49	A0A6A5FM49	unreviewed	A0A6A5FM49_PERFL	PFLUV_G00021530	Perca fluviatilis (European perch)							membrane [GO:0016020]
A0A7J5ZKQ8	A0A7J5ZKQ8	unreviewed	A0A7J5ZKQ8_AMEME	AMELA_G00283590	Ameiurus melas (Black bullhead) (Silurus melas)							membrane [GO:0016020]
A0A4Z2FLK7	A0A4Z2FLK7	unreviewed	A0A4Z2FLK7_9TELE	EYF80_048068	Liparis tanakae (Tanaka's snailfish)							membrane [GO:0016020]
A0A8T2NZ70	A0A8T2NZ70	unreviewed	A0A8T2NZ70_9TELE	JZ751_010427	Albula glossodonta (roundjaw bonefish)							membrane [GO:0016020]
A0A6F9CJ99	A0A6F9CJ99	unreviewed	A0A6F9CJ99_9TELE	CSTEINMANNI_LOCUS4300249	Coregonus sp. 'balchen'							membrane [GO:0016020]
A0A8S4BRM9	A0A8S4BRM9	unreviewed	A0A8S4BRM9_9TELE	MMEN_LOCUS18471	Menidia menidia (Atlantic silverside)							membrane [GO:0016020]
A0A3N0Z359	A0A3N0Z359	unreviewed	A0A3N0Z359_ANAGA	DPX16_8479	Anabarilius grahami (Kanglang fish) (Barilius grahami)							membrane [GO:0016020]
A0A4U5V0E3	A0A4U5V0E3	unreviewed	A0A4U5V0E3_COLLU	D9C73_015228	Collichthys lucidus (Big head croaker) (Sciaena lucida)					scavenger receptor activity [GO:0005044]		membrane [GO:0016020]				240159.A0A4U5V0E3;
G3P084	G3P084	unreviewed	G3P084_GASAC		Gasterosteus aculeatus (Three-spined stickleback)		ENSGACT00000011030.1;					membrane [GO:0016020]
A0A8T3DLD2	A0A8T3DLD2	unreviewed	A0A8T3DLD2_9TELE	AGOR_G00087110	Albula goreensis							membrane [GO:0016020]
A0A553PZJ8	A0A553PZJ8	unreviewed	A0A553PZJ8_9TELE	DNTS_003577	Danionella translucida							membrane [GO:0016020]
A0A556V3U4	A0A556V3U4	unreviewed	A0A556V3U4_BAGYA	Baya_12773	Bagarius yarrelli (Goonch) (Bagrus yarrelli)					calcium ion binding [GO:0005509]; guanyl-nucleotide exchange factor activity [GO:0005085]	cell development [GO:0048468]; small GTPase mediated signal transduction [GO:0007264]
A0A4U5V0H5	A0A4U5V0H5	unreviewed	A0A4U5V0H5_COLLU	D9C73_015227	Collichthys lucidus (Big head croaker) (Sciaena lucida)							membrane [GO:0016020]
A0A6G1PS85	A0A6G1PS85	unreviewed	A0A6G1PS85_9TELE	EXN66_Car008532	Channa argus (northern snakehead)							membrane [GO:0016020]
A0A7J6C382	A0A7J6C382	unreviewed	A0A7J6C382_9TELE	G5714_018181	Onychostoma macrolepis							membrane [GO:0016020]
A0A5C6PG89	A0A5C6PG89	unreviewed	A0A5C6PG89_9TELE	D4764_12G0007470	Takifugu flavidus (sansaifugu)
A0A8C2ZCQ4	A0A8C2ZCQ4	unreviewed	A0A8C2ZCQ4_CYCLU		Cyclopterus lumpus (Lumpsucker)		ENSCLMT00005026568.1;			DNA binding [GO:0003677]; zinc ion binding [GO:0008270]		membrane [GO:0016020]; nucleus [GO:0005634]
A0A8C2ZCT0	A0A8C2ZCT0	unreviewed	A0A8C2ZCT0_CYCLU		Cyclopterus lumpus (Lumpsucker)		ENSCLMT00005026565.1;			DNA binding [GO:0003677]; zinc ion binding [GO:0008270]		membrane [GO:0016020]; nucleus [GO:0005634]
A0A5J5DLI0	A0A5J5DLI0	unreviewed	A0A5J5DLI0_9PERO	FQN60_005048	Etheostoma spectabile (orangethroat darter)							membrane [GO:0016020]
A0A160FBX1	A0A160FBX1	unreviewed	A0A160FBX1_9BACI	GFC29_3723	Anoxybacillus sp. B7M1	WP_042412237.1;				copper ion binding [GO:0005507]; electron transfer activity [GO:0009055]		membrane [GO:0016020]
A0A023DKF6	A0A023DKF6	unreviewed	A0A023DKF6_9BACI	GCA01S_094_00130	Parageobacillus caldoxylosilyticus NBRC 107762	WP_042412237.1;				copper ion binding [GO:0005507]; electron transfer activity [GO:0009055]		membrane [GO:0016020]
A0A6M0LGW2	A0A6M0LGW2	unreviewed	A0A6M0LGW2_9LACT	GL993_08765	Facklamia sp. 252							membrane [GO:0016020]
W7JNT7	W7JNT7	unreviewed	W7JNT7_PLAFA	C923_02674	Plasmodium falciparum UGT5.1							membrane [GO:0016020]
A0A6N9Q3H0	A0A6N9Q3H0	unreviewed	A0A6N9Q3H0_9BACL	ERL59_10200	Chengkuizengella marina							membrane [GO:0016020]
R7I8Z5	R7I8Z5	unreviewed	R7I8Z5_9FIRM	BN770_01534	Faecalibacterium sp. CAG:74					ABC-type transporter activity [GO:0140359]; ATP binding [GO:0005524]; ATP hydrolysis activity [GO:0016887]		membrane [GO:0016020]
A0A7R8V0J5	A0A7R8V0J5	unreviewed	A0A7R8V0J5_HERIL	HERILL_LOCUS12514	Hermetia illucens (Black soldier fly)					G protein-coupled receptor activity [GO:0004930]		membrane [GO:0016020]
A0A2S7QXG5	A0A2S7QXG5	unreviewed	A0A2S7QXG5_9HELO	CJF32_00001802	Rutstroemia sp. NJR-2017a WRK4					transmembrane transporter activity [GO:0022857]		membrane [GO:0016020]				2070412.A0A2S7QXG5;
A0A1A8YU63	A0A1A8YU63	unreviewed	A0A1A8YU63_9APIC	POVWA1_023920 POVWA2_023810	Plasmodium ovale wallikeri							membrane [GO:0016020]
A0A161WVN8	A0A161WVN8	unreviewed	A0A161WVN8_9CLOT	CLMAG_39190	Clostridium magnum DSM 2767							membrane [GO:0016020]				1121326.CLMAG_39190;
A0A939L4D0	A0A939L4D0	unreviewed	A0A939L4D0_9ACTN	J0670_29255	Streptomyces sp. FH025							membrane [GO:0016020]
A0A7F5R9T1	A0A7F5R9T1	unreviewed	A0A7F5R9T1_AGRPL	LOC108740815	Agrilus planipennis (Emerald ash borer) (Agrilus marcopoli)	XP_025832726.1;				G protein-coupled receptor activity [GO:0004930]	cell surface receptor signaling pathway [GO:0007166]	membrane [GO:0016020]
A0A7H8QIP2	A0A7H8QIP2	unreviewed	A0A7H8QIP2_9EURO	TRUGW13939_00909	Talaromyces rugulosus					DNA binding [GO:0003677]; DNA-binding transcription factor activity, RNA polymerase II-specific [GO:0000981]; zinc ion binding [GO:0008270]		membrane [GO:0016020]; nucleus [GO:0005634]
A0A940ITJ6	A0A940ITJ6	unreviewed	A0A940ITJ6_9RHOB	J7359_07770	Paracoccus sp. R12_2							membrane [GO:0016020]
A0A1A8WEE0	A0A1A8WEE0	unreviewed	A0A1A8WEE0_9APIC	POVCU2_0055710	Plasmodium ovale curtisi							membrane [GO:0016020]
A0A256FSW8	A0A256FSW8	unreviewed	A0A256FSW8_9HYPH	CEV32_3732	Brucella rhizosphaerae						transmembrane transport [GO:0055085]	plasma membrane [GO:0005886]				1437448.AZRT01000008_gene4780;
A0A502BVN7	A0A502BVN7	unreviewed	A0A502BVN7_9HYPH	FHY56_01390	Brucella gallinifaecis						transmembrane transport [GO:0055085]	plasma membrane [GO:0005886]
A0A8T0A1T7	A0A8T0A1T7	unreviewed	A0A8T0A1T7_9BILA	Mgra_00001036	Meloidogyne graminicola					G protein-coupled receptor activity [GO:0004930]		membrane [GO:0016020]
A0A0U1KLC4	A0A0U1KLC4	unreviewed	A0A0U1KLC4_9BACI	BN1058_00486	Paraliobacillus sp. PM-2							membrane [GO:0016020]
U5MUM0	U5MUM0	unreviewed	U5MUM0_CLOSA	CLSA_c33320	Clostridium saccharobutylicum DSM 13864	WP_022747435.1;		55475676;				plasma membrane [GO:0005886]				1345695.CLSA_c33320;
A0A0N1NXN2	A0A0N1NXN2	unreviewed	A0A0N1NXN2_9EURO	AB675_4923	Phialophora attinorum	XP_017994559.1;		28736975;				membrane [GO:0016020]
W7Z7M2	W7Z7M2	unreviewed	W7Z7M2_9BACL	JCM16418_4602	Paenibacillus pini JCM 16418	WP_052020623.1;						membrane [GO:0016020]				1236976.JCM16418_4602;
A0A1C0A9C9	A0A1C0A9C9	unreviewed	A0A1C0A9C9_9FIRM	U472_05145	Orenia metallireducens	WP_068716193.1;						membrane [GO:0016020]
K0IYT9	K0IYT9	unreviewed	K0IYT9_AMPXN	AXY_00150	Amphibacillus xylanus (strain ATCC 51415 / DSM 6626 / JCM 7361 / LMG 17667 / NBRC 15112 / Ep01)	WP_015008754.1;					spore germination [GO:0009847]	membrane [GO:0016020]				698758.AXY_00150;
A0A8S4Q1Q6	A0A8S4Q1Q6	unreviewed	A0A8S4Q1Q6_OWEFU	OFUS_LOCUS24447	Owenia fusiformis (Polychaete worm)					G protein-coupled receptor activity [GO:0004930]		membrane [GO:0016020]
R7V1M2	R7V1M2	unreviewed	R7V1M2_CAPTE	CAPTEDRAFT_212570	Capitella teleta (Polychaete worm)					G protein-coupled receptor activity [GO:0004930]		membrane [GO:0016020]
D7MJE9	D7MJE9	unreviewed	D7MJE9_ARALL	ARALYDRAFT_916285	Arabidopsis lyrata subsp. lyrata (Lyre-leaved rock-cress)	XP_002870741.1;						membrane [GO:0016020]
A0A0V0QX41	A0A0V0QX41	unreviewed	A0A0V0QX41_PSEPJ	PPERSA_09176	Pseudocohnilembus persalinus (Ciliate)					GTP binding [GO:0005525]; hydrolase activity [GO:0016787]; monoatomic ion channel activity [GO:0005216]		membrane [GO:0016020]
A0A397W9A7	A0A397W9A7	unreviewed	A0A397W9A7_9GLOM	C2G38_1296939	Gigaspora rosea							membrane [GO:0016020]
A0A347UI62	A0A347UI62	unreviewed	A0A347UI62_9RHOB	BAR1_11780	Profundibacter amoris							membrane [GO:0016020]
A0A0L7LIZ1	A0A0L7LIZ1	unreviewed	A0A0L7LIZ1_OPEBR	OBRU01_05649	Operophtera brumata (Winter moth) (Phalaena brumata)							membrane [GO:0016020]				104452.A0A0L7LIZ1;
A0A2T0BGV8	A0A2T0BGV8	unreviewed	A0A2T0BGV8_9CLOT	lytR_2 CLVI_13160	Clostridium vincentii							membrane [GO:0016020]
A0A2U3YB32	A0A2U3YB32	unreviewed	A0A2U3YB32_LEPWE	LOC102740112	Leptonychotes weddellii (Weddell seal) (Otaria weddellii)	XP_006740930.2;				G protein-coupled receptor activity [GO:0004930]; olfactory receptor activity [GO:0004984]		plasma membrane [GO:0005886]
A0A814IBA1	A0A814IBA1	unreviewed	A0A814IBA1_9BILA	BJG266_LOCUS21907 QVE165_LOCUS16033	Adineta steineri							membrane [GO:0016020]
A0A917I486	A0A917I486	unreviewed	A0A917I486_9HYPH	ugpE GCM10007036_11200	Alsobacter metallidurans						transmembrane transport [GO:0055085]	plasma membrane [GO:0005886]
A0A8H3X705	A0A8H3X705	unreviewed	A0A8H3X705_GIGMA	F8M41_006089	Gigaspora margarita							membrane [GO:0016020]
R6TS31	R6TS31	unreviewed	R6TS31_9CLOT	BN650_00578	Clostridium sp. CAG:417							plasma membrane [GO:0005886]				1262804.BN650_00578;
A0A5K7YS71	A0A5K7YS71	unreviewed	A0A5K7YS71_9BACT	DSCA_37610	Desulfosarcina alkanivorans					transmembrane transporter activity [GO:0022857]		membrane [GO:0016020]
A0A514LG38	A0A514LG38	unreviewed	A0A514LG38_9BACI	EPH95_04345	Salicibibacter halophilus					gluconate transmembrane transporter activity [GO:0015128]		membrane [GO:0016020]
A0A023DDY1	A0A023DDY1	unreviewed	A0A023DDY1_9BACI	GCA01S_014_00100	Parageobacillus caldoxylosilyticus NBRC 107762	WP_017434065.1;						plasma membrane [GO:0005886]
A0A423VYD3	A0A423VYD3	unreviewed	A0A423VYD3_9PEZI	VPNG_09138	Cytospora leucostoma							membrane [GO:0016020]
A0A8E0RRI3	A0A8E0RRI3	unreviewed	A0A8E0RRI3_9TREM	FBUS_04988	Fasciolopsis buski					G protein-coupled receptor activity [GO:0004930]		membrane [GO:0016020]
A0A078FHR0	A0A078FHR0	unreviewed	A0A078FHR0_BRANA	BnaC09g38410D GSBRNA2T00078496001	Brassica napus (Rape)					metal ion binding [GO:0046872]; myosin phosphatase activity [GO:0017018]	protein dephosphorylation [GO:0006470]	membrane [GO:0016020]				3708.A0A078FHR0;
A0A0V0R453	A0A0V0R453	unreviewed	A0A0V0R453_PSEPJ	PPERSA_05932	Pseudocohnilembus persalinus (Ciliate)					monoatomic cation channel activity [GO:0005261]		membrane [GO:0016020]
A0A2U9IK35	A0A2U9IK35	unreviewed	A0A2U9IK35_9CREN	DFR86_01700	Acidianus sulfidivorans JP7					metal ion binding [GO:0046872]; serine-type endopeptidase activity [GO:0004252]	proteolysis [GO:0006508]	membrane [GO:0016020]
A0A1I5RIF9	A0A1I5RIF9	unreviewed	A0A1I5RIF9_9ACTN	SAMN05660464_3561	Geodermatophilus dictyosporus							plasma membrane [GO:0005886]
A0A3A9CKI8	A0A3A9CKI8	unreviewed	A0A3A9CKI8_UNCXX	D7X88_01480	bacterium C-53					lyase activity [GO:0016829]	cell wall organization [GO:0071555]	plasma membrane [GO:0005886]
A0A3A8ZYZ7	A0A3A8ZYZ7	unreviewed	A0A3A8ZYZ7_UNCXX	D7V83_06430	bacterium 0.1xD8-71							membrane [GO:0016020]
U6EAZ3	U6EAZ3	unreviewed	U6EAZ3_9EURY	MBMB1_0049	Methanobacterium sp. MB1							membrane [GO:0016020]
A0A6P0HGY4	A0A6P0HGY4	unreviewed	A0A6P0HGY4_9ACTN	G3T38_05845	Nocardioides zeae					ABC-type transporter activity [GO:0140359]	response to antibiotic [GO:0046677]	ATP-binding cassette (ABC) transporter complex [GO:0043190]
C3NEK7	C3NEK7	reviewed	COXX_SULIY	ctaB YG5714_1484	Sulfolobus islandicus (strain Y.G.57.14 / Yellowstone #1)	WP_012716199.1;		7806072;		protoheme IX farnesyltransferase activity [GO:0008495]	heme O biosynthetic process [GO:0048034]	plasma membrane [GO:0005886]			PATHWAY: Porphyrin-containing compound metabolism; heme O biosynthesis; heme O from protoheme: step 1/1. {ECO:0000255|HAMAP-Rule:MF_00154}.
C3NH36	C3NH36	reviewed	COXX_SULIN	ctaB YN1551_1352	Sulfolobus islandicus (strain Y.N.15.51 / Yellowstone #2)	WP_012711476.1;		8761516;		protoheme IX farnesyltransferase activity [GO:0008495]	heme O biosynthetic process [GO:0048034]	plasma membrane [GO:0005886]			PATHWAY: Porphyrin-containing compound metabolism; heme O biosynthesis; heme O from protoheme: step 1/1. {ECO:0000255|HAMAP-Rule:MF_00154}.
C3MW09	C3MW09	reviewed	COXX_SULIM	ctaB M1425_1480	Sulfolobus islandicus (strain M.14.25 / Kamchatka #1)	WP_012711476.1;		8761516;		protoheme IX farnesyltransferase activity [GO:0008495]	heme O biosynthetic process [GO:0048034]	plasma membrane [GO:0005886]			PATHWAY: Porphyrin-containing compound metabolism; heme O biosynthesis; heme O from protoheme: step 1/1. {ECO:0000255|HAMAP-Rule:MF_00154}.
C3MQD0	C3MQD0	reviewed	COXX_SULIL	ctaB LS215_1588	Sulfolobus islandicus (strain L.S.2.15 / Lassen #1)	WP_012711476.1;		8761516;		protoheme IX farnesyltransferase activity [GO:0008495]	heme O biosynthetic process [GO:0048034]	plasma membrane [GO:0005886]			PATHWAY: Porphyrin-containing compound metabolism; heme O biosynthesis; heme O from protoheme: step 1/1. {ECO:0000255|HAMAP-Rule:MF_00154}.
C4KHL5	C4KHL5	reviewed	COXX_SULIK	ctaB M164_1477	Sulfolobus islandicus (strain M.16.4 / Kamchatka #3)	WP_012711476.1;		8761516;		protoheme IX farnesyltransferase activity [GO:0008495]	heme O biosynthetic process [GO:0048034]	plasma membrane [GO:0005886]			PATHWAY: Porphyrin-containing compound metabolism; heme O biosynthesis; heme O from protoheme: step 1/1. {ECO:0000255|HAMAP-Rule:MF_00154}.
C3N652	C3N652	reviewed	COXX_SULIA	ctaB M1627_1595	Sulfolobus islandicus (strain M.16.27)	WP_012711476.1;		8761516;		protoheme IX farnesyltransferase activity [GO:0008495]	heme O biosynthetic process [GO:0048034]	plasma membrane [GO:0005886]			PATHWAY: Porphyrin-containing compound metabolism; heme O biosynthesis; heme O from protoheme: step 1/1. {ECO:0000255|HAMAP-Rule:MF_00154}.
A0A1X9MF40	A0A1X9MF40	unreviewed	A0A1X9MF40_9BACI	ftsX BkAM31D_20690	Halalkalibacter krulwichiae	WP_066156875.1;					cell cycle [GO:0007049]; cell division [GO:0051301]	plasma membrane [GO:0005886]				199441.BkAM31D_20690;
A0A6J8DIH2	A0A6J8DIH2	unreviewed	A0A6J8DIH2_MYTCO	MCOR_41291	Mytilus coruscus (Sea mussel)							membrane [GO:0016020]
A0A4Q9GR81	A0A4Q9GR81	unreviewed	A0A4Q9GR81_9HYPH	EYR15_05225	Hansschlegelia quercus							membrane [GO:0016020]
A0A372RNS7	A0A372RNS7	unreviewed	A0A372RNS7_9GLOM	C1646_662181	Rhizophagus sp. MUCL 43196							membrane [GO:0016020]
A0A504JKS1	A0A504JKS1	unreviewed	A0A504JKS1_9FLAO	FHK87_05620	Aquimarina algicola					antiporter activity [GO:0015297]	proton transmembrane transport [GO:1902600]	membrane [GO:0016020]
A0A8J3IEX1	A0A8J3IEX1	unreviewed	A0A8J3IEX1_9CHLR	secY_2 secY KSF_031640	Reticulibacter mediterranei						intracellular protein transmembrane transport [GO:0065002]; protein targeting [GO:0006605]; protein transport by the Sec complex [GO:0043952]	plasma membrane [GO:0005886]
F2JIW7	F2JIW7	unreviewed	F2JIW7_CELLD	Clole_0292	Cellulosilyticum lentocellum (strain ATCC 49066 / DSM 5427 / NCIMB 11756 / RHM5) (Clostridium lentocellum)	WP_013655340.1;				antiporter activity [GO:0015297]; xenobiotic transmembrane transporter activity [GO:0042910]		membrane [GO:0016020]				642492.Clole_0292;
A0A2X4Z551	A0A2X4Z551	unreviewed	A0A2X4Z551_LEDLE	mepA_3 NCTC4824_02353	Lederbergia lenta (Bacillus lentus)	WP_066138841.1;				antiporter activity [GO:0015297]; xenobiotic transmembrane transporter activity [GO:0042910]	response to antibiotic [GO:0046677]	plasma membrane [GO:0005886]				1348624.GCA_001591545_01404;
A0A8K0DSE1	A0A8K0DSE1	unreviewed	A0A8K0DSE1_9ROSA	FNV43_RR24425	Rhamnella rubrinervis					antiporter activity [GO:0015297]	proton transmembrane transport [GO:1902600]	membrane [GO:0016020]
A0A9R1W2F7	A0A9R1W2F7	unreviewed	A0A9R1W2F7_LACSA	LSAT_V11C300113810	Lactuca sativa (Garden lettuce)
J0R044	J0R044	unreviewed	J0R044_9HYPH	ME5_01425	Bartonella tamiae Th239							membrane [GO:0016020]
A0A1M5F5F7	A0A1M5F5F7	unreviewed	A0A1M5F5F7_9ACTN	SAMN05444351_1085	Geodermatophilus nigrescens							plasma membrane [GO:0005886]
A0A915NEQ8	A0A915NEQ8	unreviewed	A0A915NEQ8_9BILA		Meloidogyne floridensis					G protein-coupled receptor activity [GO:0004930]		membrane [GO:0016020]
A0A1I8MPT2	A0A1I8MPT2	unreviewed	A0A1I8MPT2_MUSDO	101897955 LOC101897955	Musca domestica (House fly)	XP_005178789.1;						membrane [GO:0016020]				7370.XP_005178789.1;
A0A0T5P4S6	A0A0T5P4S6	unreviewed	A0A0T5P4S6_9RHOB	RIdsm_03340 XM52_19825	Roseovarius indicus							membrane [GO:0016020]				540747.SAMN04488031_1015;
W4EQK1	W4EQK1	unreviewed	W4EQK1_9BACL	C176_13212	Viridibacillus arenosi FSL R5-213							membrane [GO:0016020]				1227360.C176_13212;
I1A4G7	I1A4G7	unreviewed	I1A4G7_9MOLU	MCANUFG4_02805	Mycoplasmopsis canis UFG4	WP_004796464.1;						membrane [GO:0016020]
S2XXD4	S2XXD4	unreviewed	S2XXD4_9BACL	HMPREF1210_03244	Paenisporosarcina sp. HGH0030							membrane [GO:0016020]				1078085.HMPREF1210_03244;
U6EBW0	U6EBW0	unreviewed	U6EBW0_9EURY	MBMB1_0378	Methanobacterium sp. MB1							membrane [GO:0016020]
A0A1D3JC34	A0A1D3JC34	unreviewed	A0A1D3JC34_9APIC	PocGH01_00101200 POCGH01_00101200	Plasmodium ovale (malaria parasite P. ovale)							membrane [GO:0016020]
A0A502BG78	A0A502BG78	unreviewed	A0A502BG78_9HYPH	FHY56_17330	Brucella gallinifaecis					transmembrane transporter activity [GO:0022857]	nitrogen compound transport [GO:0071705]	ATP-binding cassette (ABC) transporter complex [GO:0043190]
A0A251WHU7	A0A251WHU7	unreviewed	A0A251WHU7_9CYAN	B0A82_09120	Alkalinema sp. CACIAM 70d						protein transport [GO:0015031]	plasma membrane [GO:0005886]				1934309.B0A82_09120;
A0A366XV19	A0A366XV19	unreviewed	A0A366XV19_9BACI	DS031_13690	Bacillus taeanensis							membrane [GO:0016020]
A0A317G5K6	A0A317G5K6	unreviewed	A0A317G5K6_BUTFI	CPT75_07170	Butyrivibrio fibrisolvens	WP_027203817.1;					cell cycle [GO:0007049]; cell division [GO:0051301]	plasma membrane [GO:0005886]
A0A183LLD2	A0A183LLD2	unreviewed	A0A183LLD2_9TREM	SMRZ_LOCUS4607	Schistosoma margrebowiei					G protein-coupled receptor activity [GO:0004930]; photoreceptor activity [GO:0009881]	phototransduction [GO:0007602]	membrane [GO:0016020]				48269.A0A183LLD2;
A0A0F3MJV5	A0A0F3MJV5	unreviewed	A0A0F3MJV5_9RICK	OCHUTO_0663	Orientia chuto str. Dubai	WP_045797323.1;				NADH dehydrogenase (ubiquinone) activity [GO:0008137]	ATP synthesis coupled electron transport [GO:0042773]	membrane [GO:0016020]				1359168.OCHUTO_0663;
A0A7W2IYL2	A0A7W2IYL2	unreviewed	A0A7W2IYL2_9FLAO	H3159_14790	Flavobacterium sp. xlx-221							membrane [GO:0016020]
A0A1I7KFT6	A0A1I7KFT6	unreviewed	A0A1I7KFT6_9BACT	SAMN04487941_3683	Pontibacter akesuensis	WP_068838925.1;						membrane [GO:0016020]
A0A2L0PNY4	A0A2L0PNY4	unreviewed	A0A2L0PNY4_VITS1	ADP71_24910	Vitreoscilla sp. (strain C1)	WP_019957134.1;				transmembrane transporter activity [GO:0022857]		membrane [GO:0016020]
G5EGT7	G5EGT7	unreviewed	G5EGT7_CAEEL	iffb-1 CELE_Y54F10BM.2 Y54F10BM.2	Caenorhabditis elegans					GTP binding [GO:0005525]; GTPase activity [GO:0003924]; translation initiation factor activity [GO:0003743]	translational initiation [GO:0006413]	cytoplasm [GO:0005737]				6239.Y54F10BM.2;
A0A428NAH6	A0A428NAH6	unreviewed	A0A428NAH6_9BACI	D7Z54_02085	Salibacterium salarium							membrane [GO:0016020]
A0A2Z4G9B7	A0A2Z4G9B7	unreviewed	A0A2Z4G9B7_9BACT	DJ013_04825	Arcticibacterium luteifluviistationis							membrane [GO:0016020]
A0A177B2B0	A0A177B2B0	unreviewed	A0A177B2B0_9BILA	A3Q56_04429	Intoshia linei							membrane [GO:0016020]
A0A7U4QMU5	A0A7U4QMU5	unreviewed	A0A7U4QMU5_DESA2	HS1_002470	Desulfofervidus auxilii					lipopolysaccharide transmembrane transporter activity [GO:0015221]		plasma membrane [GO:0005886]
A0A0J1GQY8	A0A0J1GQY8	unreviewed	A0A0J1GQY8_9GAMM	ABT58_05225	Photobacterium aphoticum	WP_047873278.1;						membrane [GO:0016020]
A0A914MMJ7	A0A914MMJ7	unreviewed	A0A914MMJ7_MELIC		Meloidogyne incognita (Southern root-knot nematode)					G protein-coupled receptor activity [GO:0004930]		membrane [GO:0016020]
A0A1M6NFC3	A0A1M6NFC3	unreviewed	A0A1M6NFC3_9CLOT	SAMN02745248_01376	Hathewaya proteolytica DSM 3090						cell cycle [GO:0007049]; cell division [GO:0051301]	plasma membrane [GO:0005886]				1121331.SAMN02745248_01376;
A0A8B8CMY4	A0A8B8CMY4	unreviewed	A0A8B8CMY4_CRAVI	LOC111120625	Crassostrea virginica (Eastern oyster)	XP_022317187.1;				G protein-coupled receptor activity [GO:0004930]		membrane [GO:0016020]
A0A8C0KZ97	A0A8C0KZ97	unreviewed	A0A8C0KZ97_CANLU	OR10X1	Canis lupus dingo (dingo)		ENSCAFT00020028358.1;			G protein-coupled receptor activity [GO:0004930]; olfactory receptor activity [GO:0004984]		plasma membrane [GO:0005886]
L0KDD2	L0KDD2	unreviewed	L0KDD2_HALHC	Halha_2500	Halobacteroides halobius (strain ATCC 35273 / DSM 5150 / MD-1)	WP_015328088.1;					transmembrane transport [GO:0055085]	membrane [GO:0016020]				748449.Halha_2500;
A0A8B8CRX5	A0A8B8CRX5	unreviewed	A0A8B8CRX5_CRAVI	LOC111120625	Crassostrea virginica (Eastern oyster)	XP_022317186.1;				G protein-coupled receptor activity [GO:0004930]		membrane [GO:0016020]
A0A811YQL5	A0A811YQL5	unreviewed	A0A811YQL5_NYCPR	NYPRO_LOCUS12635	Nyctereutes procyonoides (Raccoon dog) (Canis procyonoides)					G protein-coupled receptor activity [GO:0004930]; olfactory receptor activity [GO:0004984]		plasma membrane [GO:0005886]
A0A3Q7SJT8	A0A3Q7SJT8	unreviewed	A0A3Q7SJT8_VULVU	LOC112910114	Vulpes vulpes (Red fox)	XP_025842155.1;				G protein-coupled receptor activity [GO:0004930]; olfactory receptor activity [GO:0004984]		plasma membrane [GO:0005886]
A0A397VVC1	A0A397VVC1	unreviewed	A0A397VVC1_9GLOM	C2G38_426610	Gigaspora rosea							membrane [GO:0016020]
