# Supplementary material for: CodLncScape Provides a Self‐Enriching Framework for the Systematic Collection and Exploration of Coding LncRNAs
Source: Adv Sci (Weinh). 2024 Apr 11;11(22):2400009. doi: 10.1002/advs.202400009 (PMC11165466; doi:10.1002/advs.202400009)
Supplement: Supplementary file 7 — Supporting Information [file ADVS-11-2400009-s010.xlsx]

## Sheet: Sheet0
Blast of MALAT1 in Uniprot
From	Entry	Reviewed	Entry Name	Gene Names	Organism	RefSeq	Ensembl	GeneID	Involvement in disease	Gene Ontology (molecular function)	Gene Ontology (biological process)	Gene Ontology (cellular component)	Interacts with	Peptide	Pathway	STRING
A0A6P5YMF9	A0A6P5YMF9	unreviewed	A0A6P5YMF9_DURZI	LOC111292904	Durio zibethinus (Durian)	XP_022741266.1;						membrane [GO:0016020]
A0A6I6JUR1	A0A6I6JUR1	unreviewed	A0A6I6JUR1_9BACT	GM418_09680	Maribellus comscasis					transferase activity [GO:0016740]	biosynthetic process [GO:0009058]
A0A420J3H8	A0A420J3H8	unreviewed	A0A420J3H8_9PEZI	GcM3_036004	Golovinomyces cichoracearum					oxidoreductase activity [GO:0016491]						62708.A0A420J3H8;
A0A1D3TGH2	A0A1D3TGH2	unreviewed	A0A1D3TGH2_9APIC	PocGH01_08012700 POCGH01_08012700	Plasmodium ovale (malaria parasite P. ovale)						transmembrane transport [GO:0055085]	membrane [GO:0016020]
A0A154P0I4	A0A154P0I4	unreviewed	A0A154P0I4_DUFNO	WN55_05390	Dufourea novaeangliae (Sweat bee)							membrane [GO:0016020]
A0A254Q6X9	A0A254Q6X9	unreviewed	A0A254Q6X9_9BACT	B9G69_02540	Bdellovibrio sp. SKB1291214							membrane [GO:0016020]
A0A2N3I092	A0A2N3I092	unreviewed	A0A2N3I092_9BACT	Rain11_2654	Raineya orbicola					5-formyltetrahydrofolate cyclo-ligase activity [GO:0030272]; ATP binding [GO:0005524]; metal ion binding [GO:0046872]
A0A8J1Z3W6	A0A8J1Z3W6	unreviewed	A0A8J1Z3W6_9DINO	AMSPA25_T00021870001	Amoebophrya sp. A25							membrane [GO:0016020]
A0A072VGK8	A0A072VGK8	unreviewed	A0A072VGK8_MEDTR	MTR_1g046340	Medicago truncatula (Barrel medic) (Medicago tribuloides)	XP_013467148.1;				DNA binding [GO:0003677]
A0A914TNH2	A0A914TNH2	unreviewed	A0A914TNH2_9BILA		Panagrolaimus sp. PS1159					catalytic activity, acting on a tRNA [GO:0140101]; nucleotidyltransferase activity [GO:0016779]; polyprenyltransferase activity [GO:0002094]; RNA binding [GO:0003723]	isoprenoid biosynthetic process [GO:0008299]; tRNA 3'-terminal CCA addition [GO:0001680]; ubiquinone biosynthetic process [GO:0006744]	mitochondrial inner membrane [GO:0005743]			PATHWAY: Cofactor biosynthesis; ubiquinone biosynthesis. {ECO:0000256|HAMAP-Rule:MF_03189}.
A0A914TNN5	A0A914TNN5	unreviewed	A0A914TNN5_9BILA		Panagrolaimus sp. PS1159					catalytic activity, acting on a tRNA [GO:0140101]; nucleotidyltransferase activity [GO:0016779]; polyprenyltransferase activity [GO:0002094]; RNA binding [GO:0003723]	isoprenoid biosynthetic process [GO:0008299]; tRNA 3'-terminal CCA addition [GO:0001680]; ubiquinone biosynthetic process [GO:0006744]	mitochondrial inner membrane [GO:0005743]			PATHWAY: Cofactor biosynthesis; ubiquinone biosynthesis. {ECO:0000256|HAMAP-Rule:MF_03189}.
E4XDU8	E4XDU8	unreviewed	E4XDU8_OIKDI	GSOID_T00008347001	Oikopleura dioica (Tunicate)					monoatomic ion channel activity [GO:0005216]		membrane [GO:0016020]
A0A857DC97	A0A857DC97	unreviewed	A0A857DC97_9MOLU	GE118_00820	Mycoplasma sp. NEAQ87857							plasma membrane [GO:0005886]
A0A1D2MM56	A0A1D2MM56	unreviewed	A0A1D2MM56_ORCCI	Ocin01_12677	Orchesella cincta (Springtail) (Podura cincta)											48709.A0A1D2MM56;
A0A1G8KEC8	A0A1G8KEC8	unreviewed	A0A1G8KEC8_9BACI	SAMN04488123_10254	Natribacillus halophilus							plasma membrane [GO:0005886]
U5D886	U5D886	unreviewed	U5D886_AMBTC	AMTR_s00190p00035510	Amborella trichopoda	XP_006856983.1;		18446816;				membrane [GO:0016020]				13333.ERN18450;
A0A934WWB1	A0A934WWB1	unreviewed	A0A934WWB1_9BACT	JKA74_03900	Marivirga sp. S37H4					phosphorelay sensor kinase activity [GO:0000155]		membrane [GO:0016020]
A0A3R7WR13	A0A3R7WR13	unreviewed	A0A3R7WR13_APHAT	B5M09_004580	Aphanomyces astaci (Crayfish plague agent)					hydroxymethylglutaryl-CoA reductase (NADPH) activity [GO:0004420]	coenzyme A metabolic process [GO:0015936]; isoprenoid biosynthetic process [GO:0008299]	endoplasmic reticulum membrane [GO:0005789]			PATHWAY: Metabolic intermediate biosynthesis; (R)-mevalonate biosynthesis; (R)-mevalonate from acetyl-CoA: step 3/3. {ECO:0000256|RuleBase:RU361219}.
A0A812HNY8	A0A812HNY8	unreviewed	A0A812HNY8_9DINO	STRI2592_LOCUS2090	Symbiodinium sp. CCMP2592
A0A812K0N9	A0A812K0N9	unreviewed	A0A812K0N9_9DINO	STRI2592_LOCUS7911	Symbiodinium sp. CCMP2592
A0A812M1Z7	A0A812M1Z7	unreviewed	A0A812M1Z7_9DINO	STRI2592_LOCUS13878	Symbiodinium sp. CCMP2592
A0A812LKJ4	A0A812LKJ4	unreviewed	A0A812LKJ4_9DINO	STRI2592_LOCUS11481	Symbiodinium sp. CCMP2592
A0A812SXN7	A0A812SXN7	unreviewed	A0A812SXN7_9DINO	STRI2592_LOCUS26348	Symbiodinium sp. CCMP2592
A0A374W4X7	A0A374W4X7	unreviewed	A0A374W4X7_9BACE	DXB63_17380	Bacteroides sp. OM05-12					transferase activity [GO:0016740]	biosynthetic process [GO:0009058]
A0A6P7EXF3	A0A6P7EXF3	unreviewed	A0A6P7EXF3_DIAVI	LOC114324249	Diabrotica virgifera virgifera (western corn rootworm)	XP_028127844.1;				fatty acid elongase activity [GO:0009922]; very-long-chain 3-ketoacyl-CoA synthase activity [GO:0102756]	fatty acid biosynthetic process [GO:0006633]	membrane [GO:0016020]
A0A1R1EE79	A0A1R1EE79	unreviewed	A0A1R1EE79_9BACL	BK138_28005	Paenibacillus rhizosphaerae						respiratory electron transport chain [GO:0022904]	membrane [GO:0016020]				297318.BK138_28005;
A0A1I4ZLX6	A0A1I4ZLX6	unreviewed	A0A1I4ZLX6_9GAMM	SAMN05216289_1278	Dokdonella immobilis					phosphorelay sensor kinase activity [GO:0000155]		membrane [GO:0016020]				578942.SAMN05216289_1278;
C5M2E4	C5M2E4	unreviewed	C5M2E4_CANTT	CTRG_00233	Candida tropicalis (strain ATCC MYA-3404 / T1) (Yeast)	XP_002545452.1;		8302170;				cell surface [GO:0009986]; fungal-type cell wall [GO:0009277]; membrane [GO:0016020]
