# Supplementary material for: CodLncScape Provides a Self‐Enriching Framework for the Systematic Collection and Exploration of Coding LncRNAs
Source: Adv Sci (Weinh). 2024 Apr 11;11(22):2400009. doi: 10.1002/advs.202400009 (PMC11165466; doi:10.1002/advs.202400009)
Supplement: Supplementary file 8 — Supporting Information [file ADVS-11-2400009-s007.xlsx]

## Sheet: Sheet1
Model	AUC	AUPR	MCC	Ratio
bioformer	0.91	0.88	0.87	0.1
bioformer	0.99	0.99	0.99	0.2
bioformer	1	1	1	0.3
bioformer	1	1	1	0.4
bioformer	1	1	1	0.5
chatGPT	0.84	0.82	0.69	0.1
chatGPT	0.87	0.84	0.74	0.2
chatGPT	0.83	0.8	0.68	0.3
chatGPT	0.9	0.9	0.81	0.4
chatGPT	0.95	0.94	0.9	0.5
logistic	0.88	0.89	0.23	0.1
logistic	0.93	0.93	0.54	0.2
logistic	0.95	0.96	0.54	0.3
logistic	0.97	0.97	0.7	0.4
logistic	0.97	0.97	0.66	0.5
SVM	0.2	0.39	-0.32	0.1
SVM	0.4	0.55	-0.15	0.2
SVM	0.95	0.96	0.68	0.3
SVM	0.97	0.97	0.83	0.4
SVM	0.96	0.97	0.86	0.5
radomforest	0.82	0.83	0.32	0.1
radomforest	0.9	0.91	0.59	0.2
radomforest	0.92	0.93	0.62	0.3
radomforest	0.93	0.94	0.73	0.4
radomforest	0.94	0.95	0.74	0.5
