# Supplementary material for: CodLncScape Provides a Self‐Enriching Framework for the Systematic Collection and Exploration of Coding LncRNAs
Source: Adv Sci (Weinh). 2024 Apr 11;11(22):2400009. doi: 10.1002/advs.202400009 (PMC11165466; doi:10.1002/advs.202400009)
Supplement: Supplementary file 9 — Supporting Information [file ADVS-11-2400009-s009.xlsx]

## Sheet: Sheet 1
Pathway ID	Pathway name	Gene name
hsa01100	Metabolic pathways	A3GALT2, A4GALT, AACS, AADAT, AANAT, AASDHPPT, AASS, ABAT, ABHD14A-ACY1, ABHD16A, ABO, ACAA1, ACAA2, ACACA, ACACB, ACAD8, ACADL, ACADM, ACADS, ACADSB, ACADVL, ACAT1, ACAT2, ACER1, ACER2, ACER3, ACLY, ACMSD, ACO1, ACO2, ACOD1, ACOT1, ACOT12, ACOT2, ACOT4, ACOT8, ACOX1, ACOX2, ACOX3, ACP1, ACP2, ACP5, ACSBG1, ACSBG2, ACSF3, ACSL1, ACSL3, ACSL4, ACSL5, ACSL6, ACSM1, ACSM2A, ACSM2B, ACSM3, ACSM4, ACS…
hsa01200	Carbon metabolism	ACADS, ACAT1, ACAT2, ACO1, ACO2, ACOX1, ACOX3, ACSS1, ACSS2, ADH5, ADPGK, AGXT, ALDH6A1, ALDOA, ALDOB, ALDOC, AMT, CAT, CPS1, CS, DLAT, DLD, DLST, ECHS1, ENO1, ENO2, ENO3, ENO4, ESD, FBP1, FBP2, FH, G6PD, GAPDH, GCK, GCSH, GLDC, GLUD1, GLUD2, GLYCTK, GOT1, GOT1L1, GOT2, GPI, GPT, GPT2, H6PD, HAO1, HAO2, HIBCH, HK1, HK2, HK3, HKDC1, IDH1, IDH2, IDH3A, IDH3B, IDH3G, IDNK, MCEE, MDH1, MDH2, ME1, ME2…
hsa01210	2-Oxocarboxylic acid metabolism	AADAT, ABHD14A-ACY1, ACO1, ACO2, ACY1, BCAT1, BCAT2, CS, GOT1, GOT1L1, GOT2, GPT, GPT2, IDH1, IDH2, IDH3A, IDH3B, IDH3G, NAGS
hsa01212	Fatty acid metabolism	ACAA1, ACAA2, ACACA, ACADL, ACADM, ACADS, ACADSB, ACADVL, ACAT1, ACAT2, ACOX1, ACOX3, ACSBG1, ACSBG2, ACSF3, ACSL1, ACSL3, ACSL4, ACSL5, ACSL6, CBR4, CPT1A, CPT1B, CPT1C, CPT2, ECHS1, EHHADH, ELOVL1, ELOVL2, ELOVL3, ELOVL4, ELOVL5, ELOVL6, ELOVL7, FADS1, FADS2, FASN, HACD1, HACD2, HACD3, HACD4, HADH, HADHA, HADHB, HSD17B12, HSD17B4, HSD17B8, HTD2, MCAT, MECR, OXSM, PPT1, PPT2, SCD, SCD5, SCP2, TE…
hsa01230	Biosynthesis of amino acids	ABHD14A-ACY1, ACO1, ACO2, ACY1, ALDH18A1, ALDOA, ALDOB, ALDOC, ARG1, ARG2, ASL, ASNS, ASS1, BCAT1, BCAT2, CBS, CPS1, CS, CTH, ENO1, ENO2, ENO3, ENO4, GAPDH, GLUL, GOT1, GOT1L1, GOT2, GPT, GPT2, IDH1, IDH2, IDH3A, IDH3B, IDH3G, LOC102724560, MAT1A, MAT2A, MAT2B, MTR, NAGS, OTC, PAH, PC, PFKL, PFKM, PFKP, PGAM1, PGAM2, PGAM4, PGK1, PGK2, PHGDH, PKLR, PKM, PRPS1, PRPS1L1, PRPS2, PSAT1, PSPH, PYCR1, …
hsa01232	Nucleotide metabolism	ADA, ADA2, ADK, ADSL, ADSS1, ADSS2, AK1, AK2, AK3, AK4, AK5, AK6, AK7, AK8, AK9, AMPD1, AMPD2, AMPD3, APRT, ASMTL, CANT1, CDA, CMPK1, CMPK2, CTPS1, CTPS2, DCK, DCTD, DCTPP1, DGUOK, DTYMK, DUT, ENPP1, ENPP3, ENTPD1, ENTPD2, ENTPD3, ENTPD4, ENTPD5, ENTPD6, ENTPD8, GDA, GMPR, GMPR2, GMPS, GUK1, HDDC2, HPRT1, IMPDH1, IMPDH2, ITPA, LACC1, NME1, NME1-NME2, NME2, NME3, NME4, NME6, NME7, NT5C, NT5C1A, NT…
hsa01250	Biosynthesis of nucleotide sugars	CMAS, FCSK, FPGT, GALE, GALK1, GALK2, GALT, GCK, GFPT1, GFPT2, GFUS, GMDS, GMPPA, GMPPB, GNE, GNPNAT1, GPI, HK1, HK2, HK3, HKDC1, MIOX, MPI, NAGK, NANP, NANS, PGM1, PGM2, PGM3, PMM1, PMM2, TGDS, UAP1, UAP1L1, UGDH, UGP2, UXS1
hsa01240	Biosynthesis of cofactors	ADSL, ADSS1, ADSS2, AFMID, AK1, AK2, AK3, AK4, AK5, AK6, AK7, AK8, AK9, AKR1A1, ALAD, ALAS1, ALAS2, ALDH1B1, ALDH2, ALDH3A2, ALPG, ALPI, ALPL, ALPP, ASPDH, BCAT1, BCAT2, BCO1, CAD, CMPK1, CMPK2, COASY, COQ2, COQ3, COQ5, COQ6, COQ7, COX10, COX15, CPOX, CTPS1, CTPS2, DHFR, DHFR2, DHODH, DHRS3, DLD, EARS2, EPRS1, FECH, FLAD1, FPGS, GCH1, GCLC, GCLM, GGCX, GGH, GMPPA, GMPPB, GPHN, GSS, GUSB, HAAO, HM…
