# Supplementary material for: CodLncScape Provides a Self‐Enriching Framework for the Systematic Collection and Exploration of Coding LncRNAs
Source: Adv Sci (Weinh). 2024 Apr 11;11(22):2400009. doi: 10.1002/advs.202400009 (PMC11165466; doi:10.1002/advs.202400009)
Supplement: Supplementary file 10 — Supporting Information [file ADVS-11-2400009-s002.xlsx]

## Sheet: positive sentences
Original_Text	Processed_Text	Label
Data from in vitro translation experiments and transfection of melanoma cells with bicistronic vectors documented that MELOE-3 is exclusively translated by the classical cap-dependent pathway. Using a sensitive tandem mass spectrometry technique, we detected the presence of MELOE-3 in total lysates of both melanoma cells and normal melanocytes.	data from in vitro translat experi and transfect of melanoma cell with bicistron vector document that melo is exclus translat by the classic capdepend pathway use a sensit tandem mass spectrometri techniqu we detect the presenc of melo in total lysat of both melanoma cell and normal melanocyt	1
A total of 207 unique peptides of these new proteins were verified by multiple reaction monitoring (MRM) and/or parallel reaction monitoring (PRM); and 10 new proteins were verified by immunoblotting.	a total of uniqu peptid of these new protein were verifi by multipl reaction monitor mrm andor parallel reaction monitor prm and new protein were verifi by immunoblot	1
Here we discover that the long noncoding RNA (lncRNA) LINC00266-1 encodes a 71-amino acid peptide.	here we discov that the long noncod rna lncrna linc encod a amino acid peptid	1
Next, we designed a cDNA expression library of the 553 ORFs containing a V5 epitope tag and developed a scalable assay for individual protein evaluation by anti-V5 detection (Fig. 1b and Extended Data Fig. 1a-d). A total of 257 ORFs (46%) yielded a V5-tagged protein detectable by in-cell visualization.	next we design a cdna express librari of the orf contain a v epitop tag and develop a scalabl assay for individu protein evalu by antiv detect fig b and extend data fig ad a total of orf yield a vtag protein detect by incel visual	1
Protein blot analysis shows that a subset of the micropeptides can be stably expressed and the band sizes (numbers above the bands, in kD) are in line with estimates from the ribosome profiling data (Table S1).	protein blot analysi show that a subset of the micropeptid can be stabli express and the band size number abov the band in kd are in line with estim from the ribosom profil data tabl s	1
we identified a 94 amino acid-length micropeptide encoded by lncRNA LINC00467 in colorectal cancer. We also characterized its conservation across higher mammals, localization to mitochondria, and the concerted local functions. This peptide enhanced the ATP synthase construction by interacting with the subunits α and γ (ATP5A and ATP5C), increased ATP synthase activity and mitochondrial oxygen con…	we identifi a amino acidlength micropeptid encod by lncrna linc in colorect cancer we also character it conserv across higher mammal local to mitochondria and the concert local function thi peptid enhanc the atp synthas construct by interact with the subunit α and γ atpa and atpc increas atp synthas activ and mitochondri oxygen consumpt rate and therebi promot colorect cancer cell prolifer	1
To validate the translation potential of the identified sORFs, we performed in vitro translation (IVT) assays on complete transcripts of 58 randomly selected translated human lncRNAs, successfully producing microproteins for 44 of these.	to valid the translat potenti of the identifi sorf we perform in vitro translat ivt assay on complet transcript of randomli select translat human lncrna success produc microprotein for of these	1
Subsequent western blotting assay using the antibody against flag demonstrated that LINC01116, KDM4A‐AS1, KMT2E‐AS1, LINC00839, UBL7‐AS1, and DLX6‐AS1 could translate into small peptides in TE‐1 cells	subsequ western blot assay use the antibodi against flag demonstr that linc kdmaa kmtea linc ubla and dlxa could translat into small peptid in te cell	1
One translated lncRNA we discovered is LINC01116, which is induced upon differentiation and contains an 87 codon smORF exhibiting increased ribosome profiling signal upon differentiation. The resulting LINC01116 peptide localizes to neurites. Knockdown of LINC01116 results in a significant reduction of neurite length in differentiated cells, indicating it contributes to neuronal differentiation.	one translat lncrna we discov is linc which is induc upon differenti and contain an codon smorf exhibit increas ribosom profil signal upon differenti the result linc peptid local to neurit knockdown of linc result in a signific reduct of neurit length in differenti cell indic it contribut to neuron differenti	1
For seven lncRNAs, we ectopically expressed the transcript encoding for the peptide and found, in all cases, that knockout-induced growth defect was partially or completely rescued. This rescue was abrogated by the removal of the initiating start codon (∆start codon) (Fig. 3A), which suggests an essential role of the peptide itself in cell growth.	for seven lncrna we ectop express the transcript encod for the peptid and found in all case that knockoutinduc growth defect wa partial or complet rescu thi rescu wa abrog by the remov of the initi start codon start codon fig a which suggest an essenti role of the peptid itself in cell growth	1
LINC00116 encodes a single-pass transmembrane protein known as mitoregulin (Mtln).	linc encod a singlepass transmembran protein known as mitoregulin mtln	1
To validate the coding capacity of 1500011K16Rik/LINC00116, an expression construct, comprising 447-bp 1500011K16Rik or 442-bp LINC00116 transcript (Supplementary Fig. 2a, b) with a FLAG epitope tag in-frame appended to the C-terminus of the coding sequence, was then transfected into cells. A ~7.5 kDa peptide, corresponding to the predicted molecular weight, was detected in the transfectants by a…	to valid the code capac of kriklinc an express construct compris bp krik or bp linc transcript supplementari fig a b with a flag epitop tag infram append to the cterminu of the code sequenc wa then transfect into cell a kda peptid correspond to the predict molecular weight wa detect in the transfect by antiflag antibodi supplementari fig a demonstr exist of krik lincencod micropeptid	1
Here, we show human protein expression of a peptide within LINC00116, and demonstrate that this peptide modulates triglyceride clearance in human adipocytes by regulating lipolysis and mitochondrial β-oxidation.	here we show human protein express of a peptid within linc and demonstr that thi peptid modul triglycerid clearanc in human adipocyt by regul lipolysi and mitochondri βoxid	1
The lncRNA MIR7-3HG encodes a short peptide, which can protect pancreatic β-cells from DEX-induced dysfunction by activating the PI3K/AKT pathway.	the lncrna mirhg encod a short peptid which can protect pancreat βcell from dexinduc dysfunct by activ the pikakt pathway	1
After transfecting SK-Hep1 cells with these constructs, substantial fusion protein expression was observed in ZFAS1-, RP11-879F14.2-, and SNHG8-transfected cells, while cancer cells transfected with GFPmut abolished fusion protein expression (Figure 3), indicative of their coding potential.	after transfect skhep cell with these construct substanti fusion protein express wa observ in zfa rpf and snhgtransfect cell while cancer cell transfect with gfpmut abolish fusion protein express figur indic of their code potenti	1
We found that DNA damage provoked the association of ribosomes with IRES region in lncRNA CTBP1-DT, which overcame the negative effect of upstream open reading frames (uORFs), and elicited the novel microprotein DNA damage-upregulated protein (DDUP) translation via a cap-independent translation mechanism.	we found that dna damag provok the associ of ribosom with ire region in lncrna ctbpdt which overcam the neg effect of upstream open read frame uorf and elicit the novel microprotein dna damageupregul protein ddup translat via a capindepend translat mechan	1
We identified a 21-amino-acid survival-associated micropeptide XBP1SBM, encoded by the lncRNA MLLT4-AS1, which was upregulated in TNBC tissues and Gln-deprived TNBC cell lines.	we identifi a aminoacid survivalassoci micropeptid xbpsbm encod by the lncrna mllta which wa upregul in tnbc tissu and glndepriv tnbc cell line	1
Using proteomics, we detected an unreported smORF-encoded polypeptide that is translated from the LINC01420/LOC550643 RNA (Fig. 1a), which is currently annotated in the NCBI database as non-coding.	use proteom we detect an unreport smorfencod polypeptid that is translat from the lincloc rna fig a which is current annot in the ncbi databas as noncod	1
Our analysis revealed that the ORF in lncRNA HCP5 can encode a protein with 132-amino acid (aa), which we named HCP5-132aa. Further experiments showed that HCP5-132aa promotes TNBC growth by regulating GPX4 expression and lipid ROS level through the ferroptosis pathway. Additionally, we found that the breast cancer patients with high levels of HCP5-132aa have poorer prognosis.	our analysi reveal that the orf in lncrna hcp can encod a protein with amino acid aa which we name hcpaa further experi show that hcpaa promot tnbc growth by regul gpx express and lipid ro level through the ferroptosi pathway addit we found that the breast cancer patient with high level of hcpaa have poorer prognosi	1
One of these lncRNAs, LINC00998, encoded a small endogenous peptide, termed SMIM30. SMIM30, rather than the RNA itself, promoted HCC tumorigenesis by modulating cell proliferation and migration, and its level was correlated with poor survival in patients with HCC.	one of these lncrna linc encod a small endogen peptid term smim smim rather than the rna itself promot hcc tumorigenesi by modul cell prolifer and migrat and it level wa correl with poor surviv in patient with hcc	1
LINC00998-encoded micropeptide SMIM30 promotes the G1/S transition of cell cycle by regulating cytosolic calcium level.	lincencod micropeptid smim promot the gs transit of cell cycl by regul cytosol calcium level	1
we show that TINCR lncRNA encodes pTINCR, an evolutionary conserved ubiquitin-like protein (UBL) expressed in many epithelia and upregulated upon differentiation and under cellular stress. By gain- and loss-of-function studies, we demonstrate that pTINCR is a key inducer of epithelial differentiation in vitro and in vivo.	we show that tincr lncrna encod ptincr an evolutionari conserv ubiquitinlik protein ubl express in mani epithelia and upregul upon differenti and under cellular stress by gain and lossoffunct studi we demonstr that ptincr is a key induc of epitheli differenti in vitro and in vivo	1
Consistent with our prediction, a polypeptide encoded by DANCR was detected with the expected size from the western blot analysis.	consist with our predict a polypeptid encod by dancr wa detect with the expect size from the western blot analysi	1
Here we report that RAS-ON (RASON), a novel protein encoded by the long intergenic non-protein coding RNA 00673 (LINC00673), is a positive regulator of oncogenic RAS signaling. RASON is aberrantly overexpressed in pancreatic ductal adenocarcinoma (PDAC) patients, and it promotes proliferation of human PDAC cell lines in vitro and tumor growth in vivo.	here we report that rason rason a novel protein encod by the long intergen nonprotein code rna linc is a posit regul of oncogen ra signal rason is aberrantli overexpress in pancreat ductal adenocarcinoma pdac patient and it promot prolifer of human pdac cell line in vitro and tumor growth in vivo	1
Myoregulin is a micropeptide encoded by an annotated long noncoding RNA.	myoregulin is a micropeptid encod by an annot long noncod rna	1
Expression of chimeric construct with an in-frame ORF-EGFP gene demonstrated that ATXN8OS RNA is translatable.	express of chimer construct with an infram orfegfp gene demonstr that atxno rna is translat	1
A small peptide produced from linc00689 functions in molecular mimicry of Signal Recognition Particle.	a small peptid produc from linc function in molecular mimicri of signal recognit particl	1
LINC00278 encoded a Yin Yang 1 (YY1)-binding micropeptide, designated YY1BM. YY1BM was involved in the ESCC progression and inhibited the interaction between YY1 and androgen receptor (AR), which in turn decreased expression of eEF2K through the AR signaling pathway.	linc encod a yin yang yybind micropeptid design yybm yybm wa involv in the escc progress and inhibit the interact between yy and androgen receptor ar which in turn decreas express of eefk through the ar signal pathway	1
We identify an 87-amino-acid peptide encoded by the circular form of the long intergenic non-protein-coding RNA p53-induced transcript (LINC-PINT) that suppresses glioblastoma cell proliferation in vitro and in vivo.	we identifi an aminoacid peptid encod by the circular form of the long intergen nonproteincod rna pinduc transcript lincpint that suppress glioblastoma cell prolifer in vitro and in vivo	1
Our study established the role of PINT87aa as a novel biomarker and a key regulator of cellular senescence in HCC and identified PINT87aa as a potential therapeutic target for HCC.	our studi establish the role of pintaa as a novel biomark and a key regul of cellular senesc in hcc and identifi pintaa as a potenti therapeut target for hcc	1
LINC00493 is recognized by RNA-binding protein PABPC4 and transferred to ribosomes for translation of a 95-amino-acid protein SMIM26. SMIM26, but not LINC00493, suppresses ccRCC growth and metastatic lung colonization by interacting with acylglycerol kinase (AGK) and glutathione transport regulator SLC25A11 via its N-terminus.	linc is recogn by rnabind protein pabpc and transfer to ribosom for translat of a aminoacid protein smim smim but not linc suppress ccrcc growth and metastat lung colon by interact with acylglycerol kinas agk and glutathion transport regul slca via it nterminu	1
We confirmed the translation of one ncRNA, LINC00493, by luciferase reporter assaying and western blotting of a FLAG-tagged LINC00493 peptide.	we confirm the translat of one ncrna linc by luciferas report assay and western blot of a flagtag linc peptid	1
Micropeptide CIP2A-BP encoded by LINC00665 inhibits triple-negative breast cancer progression.	micropeptid cipabp encod by linc inhibit tripleneg breast cancer progress	1
Here, we discovered that the lncRNA HOXB-AS3 encodes a conserved 53-aa peptide. The HOXB-AS3 peptide, not lncRNA, suppresses colon cancer (CRC) growth.	here we discov that the lncrna hoxba encod a conserv aa peptid the hoxba peptid not lncrna suppress colon cancer crc growth	1
Here, we report that human lncRNA MIR155HG encodes a 17–amino acid micropeptide, which we termed miPEP155 (P155).	here we report that human lncrna mirhg encod a amino acid micropeptid which we term mipep p	1
From this screening we identified a conserved lncRNA, LINC00961, as harbouring a hidden polypeptide of 90 amino acids. LINC00961 is polyadenylated and localizes to actively translating ribosomes. Furthermore, we generated a synthetic peptide and carried out tandem mass spectroscopy (MS/MS) analysis to validate the existence of the endogenous peptide.	from thi screen we identifi a conserv lncrna linc as harbour a hidden polypeptid of amino acid linc is polyadenyl and local to activ translat ribosom furthermor we gener a synthet peptid and carri out tandem mass spectroscopi msm analysi to valid the exist of the endogen peptid	1
The LINC00961 transcript and its encoded micropeptide, small regulatory polypeptide of amino acid response, regulate endothelial cell function.	the linc transcript and it encod micropeptid small regulatori polypeptid of amino acid respons regul endotheli cell function	1
combining Ribo-seq, mass spectrometry, and RNA-seq datasets, we discovered an oncomicropeptide, APPLE (a peptide located in ER), encoded by a non-coding RNA transcript in acute myeloid leukemia (AML).	combin riboseq mass spectrometri and rnaseq dataset we discov an oncomicropeptid appl a peptid locat in er encod by a noncod rna transcript in acut myeloid leukemia aml	1
Moreover, lncRNA KDM4A-AS1-encoded peptide weakened ESCC cell viability and migratory capacity and functioned in fatty acid metabolism and redox process.	moreov lncrna kdmaasencod peptid weaken escc cell viabil and migratori capac and function in fatti acid metabol and redox process	1
Herein, we aimed to verify a hypothesis that the CRNDE gene may encode a protein product, CRNDEP. In order to do that, the gene was investigated in vitro, in situ and in silico on both RNA and protein levels using a variety of molecular, immunohistochemical and computational techniques.	herein we aim to verifi a hypothesi that the crnde gene may encod a protein product crndep in order to do that the gene wa investig in vitro in situ and in silico on both rna and protein level use a varieti of molecular immunohistochem and comput techniqu	1
Human ELA consists of three exons on chromosome 4, which generates a transcript (AK092578) that is annotated as a noncoding RNA. However, ELA mRNA contains a conserved open reading frame (ORF) that encodes a predicted polypeptide of 54 aa.	human ela consist of three exon on chromosom which gener a transcript ak that is annot as a noncod rna howev ela mrna contain a conserv open read frame orf that encod a predict polypeptid of aa	1
While examining the pluripotency gene signature of hESCs, we discovered a gene NM_001297550 that encodes an evolutionarily conserved 54-amino acid hormone named ELABELA (also known as APELA).	while examin the pluripot gene signatur of hesc we discov a gene nm_ that encod an evolutionarili conserv amino acid hormon name elabela also known as apela	1
We confirmed the in vivo tumor-promoting function of an unannotated protein, GATA3-interacting cryptic protein (GT3-INCP) encoded by LINC00992, the expression of which was associated with poor prognosis in luminal tumors. GTE-INCP was upregulated by estrogen/ER and regulated estrogen-dependent cell growth.	we confirm the in vivo tumorpromot function of an unannot protein gatainteract cryptic protein gtincp encod by linc the express of which wa associ with poor prognosi in lumin tumor gteincp wa upregul by estrogen and regul estrogendepend cell growth	1
The LINC00992-encoded polypeptide GT3-INCP was upregulated in ER+ BC and drove tumor growth.	the lincencod polypeptid gtincp wa upregul in er bc and drove tumor growth	1
Through combined predictive analysis of the coding potential of a batch of long noncoding RNAs (lncRNAs), the existence of an 85 amino-acid-peptide, named MEK1-binding oncopeptide (MBOP) and encoded from LINC01234 was confirmed. Mass spectrometry and Western blot assays indicated the overexpression of MBOP in CRC tissues and cell lines compared to adjacent noncancerous tissues and the normal colo…	through combin predict analysi of the code potenti of a batch of long noncod rna lncrna the exist of an aminoacidpeptid name mekbind oncopeptid mbop and encod from linc wa confirm mass spectrometri and western blot assay indic the overexpress of mbop in crc tissu and cell line compar to adjac noncancer tissu and the normal colon epitheli cell line	1
We also found that a peptide encoded by the long noncoding RNA (lncRNA) PVT1 was predominantly enriched in multiple colorectal cancer tissues. The PVT1 gene is located downstream of the MYC gene in the genome and is aberrantly overexpressed across a variety of cancers, reflecting its oncogenic property. The PVT1 peptide was recognized by patient CD8+ tumor-infiltrating lymphocytes, as well as per…	we also found that a peptid encod by the long noncod rna lncrna pvt wa predominantli enrich in multipl colorect cancer tissu the pvt gene is locat downstream of the myc gene in the genom and is aberrantli overexpress across a varieti of cancer reflect it oncogen properti the pvt peptid wa recogn by patient cd tumorinfiltr lymphocyt as well as peripher blood mononuclear cell suggest the presenc of…	1
We experimentally verified one such micropeptide encoded by a β cell- and neural cell-enriched lncRNA TCL1 Upstream Neural Differentiation-Associated RNA (TUNAR, also known as TUNA, HI-LNC78, or LINC00617). We named this highly conserved 48-amino-acid micropeptide beta cell- and neural cell-regulin (BNLN)	we experiment verifi one such micropeptid encod by a β cell and neural cellenrich lncrna tcl upstream neural differentiationassoci rna tunar also known as tuna hilnc or linc we name thi highli conserv aminoacid micropeptid beta cell and neural cellregulin bnln	1
We then addressed whether RNA derived from MALAT1 and AC079135.1 could be translated by cloning the cDNA (together with upstream sequence that should contain the intrinsic ribosome binding site) into an expression vector. Small proteins of the expected size for the ORF (containing the MHC-associated peptide) could be detected by immuno-staining and immunoblotting.	we then address whether rna deriv from malat and ac could be translat by clone the cdna togeth with upstream sequenc that should contain the intrins ribosom bind site into an express vector small protein of the expect size for the orf contain the mhcassoci peptid could be detect by immunostain and immunoblot	1
Small Protein Hidden in lncRNA LOC90024 Promotes “Cancerous” RNA Splicing and Tumorigenesis.	small protein hidden in lncrna loc promot cancer rna splice and tumorigenesi	1
That is, lnc-AP was indeed translated into pep-AP, while the initiation codon mutant was not.	that is lncap wa inde translat into pepap while the initi codon mutant wa not	1
LncRNA RP11-469H8.6 Encodes a Novel Endogenous Micropeptide.	lncrna rph encod a novel endogen micropeptid	1
By establishing a technical platform for micropeptide screening, it was found that the expression of MIAC encoded by lncRNA AC025154.2 was significantly reduced in samples of patients with renal cancer.	by establish a technic platform for micropeptid screen it wa found that the express of miac encod by lncrna ac wa significantli reduc in sampl of patient with renal cancer	1
we report that a human lncRNA, CTD-2256P15.2, encodes a micropeptide, named PAR-amplifying and CtIP-maintaining micropeptide (PACMP), with a dual function to maintain CtIP abundance and promote poly(ADP-ribosyl)ation. PACMP not only prevents CtIP from ubiquitination through inhibiting the CtIP-KLHL15 association but also directly binds DNA damage-induced poly(ADP-ribose) chains to enhance PARP1-d…	we report that a human lncrna ctdp encod a micropeptid name paramplifi and ctipmaintain micropeptid pacmp with a dual function to maintain ctip abund and promot polyadpribosyl pacmp not onli prevent ctip from ubiquitin through inhibit the ctipklhl associ but also directli bind dna damageinduc polyadpribos chain to enhanc parpdepend polyadpribosyl	1
In this study we report the discovery of a novel smORF-encoded essential microprotein which we term Minion (microprotein inducer of fusion).	in thi studi we report the discoveri of a novel smorfencod essenti microprotein which we term minion microprotein induc of fusion	1
we report the discovery of a putative gastrointestinal-tract-specific lncRNA (LINC00675) that is regulated by the pioneer transcription factor FOXA1 and encodes a conserved small protein of 79 amino acids which we termed FORCP (FOXA1-Regulated Conserved Small Protein). FORCP transcript is undetectable in most cell types but is abundant in well-differentiated colorectal cancer (CRC) cells where it…	we report the discoveri of a put gastrointestinaltractspecif lncrna linc that is regul by the pioneer transcript factor foxa and encod a conserv small protein of amino acid which we term forcp foxaregul conserv small protein forcp transcript is undetect in most cell type but is abund in welldifferenti colorect cancer crc cell where it function to inhibit prolifer clonogen and tumorigenesi	1
We presented strong evidence that LINC00908-encoded polypeptide ASRPS represented a TNBC-specific target for treatment.	we present strong evid that lincencod polypeptid asrp repres a tnbcspecif target for treatment	1
Originally, the CASIMO1 gene was annotated as a non-coding RNA. However, transcripts annotated as non-protein-coding could harbor functional sORFs. In summary, we identify and comprehensively characterize the first microprotein, CASIMO1, functioning in breast cancer.	origin the casimo gene wa annot as a noncod rna howev transcript annot as nonproteincod could harbor function sorf in summari we identifi and comprehens character the first microprotein casimo function in breast cancer	1
we identify and characterize a conserved 99-amino acid microprotein named KRASIM that is encoded by the putative lncRNA NCBP2-AS2. KRASIM is differentially expressed in normal hepatocytes and hepatocellular carcinoma (HCC) cells and can suppress HCC cell growth and proliferation.	we identifi and character a conserv amino acid microprotein name krasim that is encod by the put lncrna ncbpa krasim is differenti express in normal hepatocyt and hepatocellular carcinoma hcc cell and can suppress hcc cell growth and prolifer	1
Together, these results reveal that AFAP1‐AS1 RNA, which is annotated as noncoding, in fact encodes a cryptic peptide.	togeth these result reveal that afapa rna which is annot as noncod in fact encod a cryptic peptid	1
Here we describe a murine peptide encoded in a gene misannotated as 1500011k16Rik lncRNA, corresponding to human LINC00116. The peptide resides in mitochondria and is important for the activity of respiratory chain complex I.	here we describ a murin peptid encod in a gene misannot as krik lncrna correspond to human linc the peptid resid in mitochondria and is import for the activ of respiratori chain complex i	1
We show that a skeletal muscle- and heart-enriched long non-coding RNA, LINC00116, encodes a highly conserved 56-amino-acid microprotein that we named mitoregulin (Mtln).	we show that a skelet muscl and heartenrich long noncod rna linc encod a highli conserv aminoacid microprotein that we name mitoregulin mtln	1
Here, we uncovered a micropeptide with evolutionarily conserved roles in myogenesis. RNA-seq data analysis of proliferating mouse satellite cells (SCs) and differentiated myotubes identified a previously annotated lncRNA, MyolncR4 (1500011K16RIK), which is upregulated during muscle differentiation.	here we uncov a micropeptid with evolutionarili conserv role in myogenesi rnaseq data analysi of prolifer mous satellit cell sc and differenti myotub identifi a previous annot lncrna myolncr krik which is upregul dure muscl differenti	1
Here we identify two sperm-specific polypeptides, Kastor and Polluks, encoded by a single mouse locus (Gm9999) previously annotated as encoding a lncRNA. Both Kastor and Polluks are inserted in the outer mitochondrial membrane and directly interact with voltage-dependent anion channel (VDAC), despite their different amino acid sequences.	here we identifi two spermspecif polypeptid kastor and polluk encod by a singl mous locu gm previous annot as encod a lncrna both kastor and polluk are insert in the outer mitochondri membran and directli interact with voltagedepend anion channel vdac despit their differ amino acid sequenc	1
lnc-Rps4l-encoded peptide RPS4XL regulates RPS6 phosphorylation and inhibits the proliferation of PASMCs caused by hypoxia.	lncrpslencod peptid rpsxl regul rp phosphoryl and inhibit the prolifer of pasmc caus by hypoxia	1
By studying lncRNAs in mice macrophages, we identified lncRNA 1810058I24Rik, which was downregulated in both human and murine myeloid cells exposed to LPS as well as other TLR ligands and inflammatory cytokines. Analysis of lncRNA 1810058I24Rik subcellular localization revealed that this transcript was localized in the cytosol, prompting us to evaluate its coding potential. In vitro translation w…	by studi lncrna in mice macrophag we identifi lncrna irik which wa downregul in both human and murin myeloid cell expos to lp as well as other tlr ligand and inflammatori cytokin analysi of lncrna irik subcellular local reveal that thi transcript wa local in the cytosol prompt us to evalu it code potenti in vitro translat with slabel methionin result in translat of a aa micropeptid	1
Here we report the bioinformatic identification of a lncRNA 1810058I24Rik (181-Rik) that was shown to encode a mitochondrion-located micropeptide Stmp1. Its deficiency in mice protected retinal ganglion cells from retinal IR injury by attenuating the activation of microglia and the Nlrp3 inflammasome pathway.	here we report the bioinformat identif of a lncrna irik rik that wa shown to encod a mitochondrionloc micropeptid stmp it defici in mice protect retin ganglion cell from retin ir injuri by attenu the activ of microglia and the nlrp inflammasom pathway	1
Here we describe a previously uncharacterized mammalian lncRNA expressed in epithelial tissues that we termed EPR (after Epithelial Program Regulator). EPR came to our attention due to its ability to interact with KHSRP and to counteract TGF-β-induced EMT. EPR contains an open reading frame (ORF) that is translated into a small peptide localized at epithelial cell junctions.	here we describ a previous uncharacter mammalian lncrna express in epitheli tissu that we term epr after epitheli program regul epr came to our attent due to it abil to interact with khsrp and to counteract tgfβinduc emt epr contain an open read frame orf that is translat into a small peptid local at epitheli cell junction	1
Notably, we show that the translation of a new ORF hidden within the long non-coding RNA Aw112010 is essential for the orchestration of mucosal immunity during both bacterial infection and colitis.	notabl we show that the translat of a new orf hidden within the long noncod rna aw is essenti for the orchestr of mucos immun dure both bacteri infect and coliti	1
Here, we identified a Nodal signaling direct target gene, Gm11549, which was originally annotated as a lncRNA. To our considerable surprise, we later found that Gm11549 actually encodes a highly conserved 63 amino acid single-pass transmembrane micropeptide, NEMEP (Nodal Enhanced MEsendoderm Peptide).	here we identifi a nodal signal direct target gene gm which wa origin annot as a lncrna to our consider surpris we later found that gm actual encod a highli conserv amino acid singlepass transmembran micropeptid nemep nodal enhanc mesendoderm peptid	1
Consistent with the MS results, SEP3 antibody recognized an 8-kDa protein in WT mouse serum (Fig. 6A), rather than that of human and ob/ob mouse. Similarly, SEP54 antibody recognized a 10-kDa protein in mouse serum (Fig. 6B), rather than that of human.	consist with the ms result sep antibodi recogn an kda protein in wt mous serum fig a rather than that of human and obob mous similarli sep antibodi recogn a kda protein in mous serum fig b rather than that of human	1
we show that TUNAR lncRNA encodes an evolutionarily conserved microprotein expressed in the nervous system that we have named pTUNAR. pTUNAR deficiency in mouse embryonic stem cells improves their differentiation potential towards neural lineage both in vitro and in vivo.	we show that tunar lncrna encod an evolutionarili conserv microprotein express in the nervou system that we have name ptunar ptunar defici in mous embryon stem cell improv their differenti potenti toward neural lineag both in vitro and in vivo	1
In transfected cells, a specific polypeptide derived from ectopic expression of the Gm29253 ORF was detected by immuno-staining and immunoblotting, with the anticipated molecular weight for the predicted ORF (supplementary Fig. 3D).	in transfect cell a specif polypeptid deriv from ectop express of the gm orf wa detect by immunostain and immunoblot with the anticip molecular weight for the predict orf supplementari fig d	1
Conversely, slow skeletal muscle lacking DWORF exhibits delayed Ca2+ clearance and relaxation and reduced SERCA activity. DWORF is the only endogenous peptide known to activate the SERCA pump by physical interaction and provides a means for enhancing muscle contractility.	convers slow skelet muscl lack dworf exhibit delay ca clearanc and relax and reduc serca activ dworf is the onli endogen peptid known to activ the serca pump by physic interact and provid a mean for enhanc muscl contractil	1
we here show that TINCR encodes a ubiquitin-like protein that is well conserved among species and whose expression was confirmed by the generation of mice harboring a FLAG epitope tag sequence in the endogenous open reading frame as well as by targeted proteomics.	we here show that tincr encod a ubiquitinlik protein that is well conserv among speci and whose express wa confirm by the gener of mice harbor a flag epitop tag sequenc in the endogen open read frame as well as by target proteom	1
As shown in Fig 7B, the results of western blotting indicated that all plasmids were transfected successfully but only the 1 construct (29-226 bp, 66 aa) was translated into a peptide (Fig. (Fig.7B).7B).	as shown in fig b the result of western blot indic that all plasmid were transfect success but onli the construct bp aa wa translat into a peptid fig figbb	1
we identified and determined that the functional small protein C20orf204-189AA encoded by long intergenic noncoding RNA Linc00176 that is expressed predominantly in hepatocellular carcinoma (HCC), enhances transcription of ribosomal RNAs and supports growth of HCC.	we identifi and determin that the function small protein corfaa encod by long intergen noncod rna linc that is express predominantli in hepatocellular carcinoma hcc enhanc transcript of ribosom rna and support growth of hcc	1
The results demonstrated substantial expression of the 115127-GFP fusion protein in 115127 5 UTR-smORF-GFPmut-transfected 293T cells (Figure 3d). Similar results were found for 092794-microprotein (Figure S6).	the result demonstr substanti express of the gfp fusion protein in utrsmorfgfpmuttransfect t cell figur d similar result were found for microprotein figur s	1
We next attempted to provide direct evidence of SEP expression by detecting endogenous SEPs from HEK293T cells. We raised polyclonal antibodies specifically against the SEP01 and SEP04 using their specific peptides that contained antigen epitopes. Immunoblotting results showed clear and specific bands in SEP04-EGFPmut-transfected and SEP01-EGFPmut-transfected cells at their respective expected mo…	we next attempt to provid direct evid of sep express by detect endogen sep from hekt cell we rais polyclon antibodi specif against the sep and sep use their specif peptid that contain antigen epitop immunoblot result show clear and specif band in sepegfpmuttransfect and sepegfpmuttransfect cell at their respect expect molecular weight	1
The peptide encoded by lncRNA HBVPTPAP could potentially mediate the apoptosis through the mitochondrial pathways.	the peptid encod by lncrna hbvptpap could potenti mediat the apoptosi through the mitochondri pathway	1
Six representative noncoding sequences were further tested with two non-eGFP reporters (RPL3 and PspCas13b) to rule out effects specific to eGFP or flow cytometry.	six repres noncod sequenc were further test with two nonegfp report rpl and pspcasb to rule out effect specif to egfp or flow cytometri	1

## Sheet: negative sentences
Original_Text	Processed_Text	Label
The incidence and mortality rates of cancer are increasing every year worldwide but the survival rate of cancer patients is still unsatisfactory	the incid and mortal rate of cancer are increas everi year worldwid but the surviv rate of cancer patient is still unsatisfactori	0
Therefore, it is necessary to further elucidate the molecular mechanisms involved in tumor development and drug resistance to improve cancer cure or survival rates	therefor it is necessari to further elucid the molecular mechan involv in tumor develop and drug resist to improv cancer cure or surviv rate	0
In recent years, autophagy has become a hot topic in the field of oncology research, which plays a double-edged role in tumorigenesis, progression, and drug resistance	in recent year autophagi ha becom a hot topic in the field of oncolog research which play a doubleedg role in tumorigenesi progress and drug resist	0
Meanwhile, long non-coding RNA (lncRNA) has also been shown to regulate autophagy, and the two-sided nature of autophagy determines the dual regulatory role of autophagy-related lncRNAs (ARlncRNAs)	meanwhil long noncod rna lncrna ha also been shown to regul autophagi and the twosid natur of autophagi determin the dual regulatori role of autophagyrel lncrna arlncrna	0
Therefore, ARlncRNAs can be effective therapeutic targets for various cancers	therefor arlncrna can be effect therapeut target for variou cancer	0
Furthermore, the high abundance and stability of ARlncRNAs in tumor tissues make them promising biomarkers	furthermor the high abund and stabil of arlncrna in tumor tissu make them promis biomark	0
In this review, we summarized the roles and mechanisms of ARlncRNAs in tumor cell proliferation, apoptosis, migration, invasion, drug resistance, angiogenesis, radiation resistance, and immune regulation	in thi review we summar the role and mechan of arlncrna in tumor cell prolifer apoptosi migrat invas drug resist angiogenesi radiat resist and immun regul	0
In addition, we described the clinical significance of these ARlncRNAs, including as biomarkers/therapeutic targets and their association with clinical drugs	in addit we describ the clinic signific of these arlncrna includ as biomarkerstherapeut target and their associ with clinic drug	0
Recent studies have found that erythropoietin promotes the recovery of neurological function after traumatic brain injury	recent studi have found that erythropoietin promot the recoveri of neurolog function after traumat brain injuri	0
However, the precise mechanism of action remains unclear	howev the precis mechan of action remain unclear	0
In this study, we induced moderate traumatic brain injury in mice by intraperitoneal injection of erythropoietin for 3 consecutive days	in thi studi we induc moder traumat brain injuri in mice by intraperiton inject of erythropoietin for consecut day	0
RNA sequencing detected a total of 4065 differentially expressed RNAs, including 1059 mRNAs, 92 microRNAs, 799 long non-coding RNAs, and 2115 circular RNAs	rna sequenc detect a total of differenti express rna includ mrna microrna long noncod rna and circular rna	0
Kyoto Encyclopedia of Genes and Genomes and Gene Ontology analyses revealed that the coding and non-coding RNAs that were differentially expressed after traumatic brain injury and treatment with erythropoietin play roles in the axon guidance pathway, Wnt pathway, and MAPK pathway	kyoto encyclopedia of gene and genom and gene ontolog analys reveal that the code and noncod rna that were differenti express after traumat brain injuri and treatment with erythropoietin play role in the axon guidanc pathway wnt pathway and mapk pathway	0
Constructing competing endogenous RNA networks showed that regulatory relationship between the differentially expressed non-coding RNAs and mRNAs	construct compet endogen rna network show that regulatori relationship between the differenti express noncod rna and mrna	0
Because the axon guidance pathway was repeatedly enriched, the expression of Wnt5a and Ephb6, key factors in the axonal guidance pathway, was assessed	becaus the axon guidanc pathway wa repeatedli enrich the express of wnta and ephb key factor in the axon guidanc pathway wa assess	0
Ephb6 expression decreased and Wnt5a expression increased after traumatic brain injury, and these effects were reversed by treatment with erythropoietin	ephb express decreas and wnta express increas after traumat brain injuri and these effect were revers by treatment with erythropoietin	0
These findings suggest that erythropoietin can promote recovery of nerve function after traumatic brain injury through the axon guidance pathway	these find suggest that erythropoietin can promot recoveri of nerv function after traumat brain injuri through the axon guidanc pathway	0
Infection with high-risk human papillomavirus (HPV), for example, with types 16 and 18, is closely associated with cervical cancer development, which continues to threaten women's health globally	infect with highrisk human papillomaviru hpv for exampl with type and is close associ with cervic cancer develop which continu to threaten women health global	0
Although HPV oncogenes have been recognized as the main cause of transformation of normal cervical epithelial cells, non-coding RNA could also be involved in the initiation and promotion of cervical cancer development	although hpv oncogen have been recogn as the main caus of transform of normal cervic epitheli cell noncod rna could also be involv in the initi and promot of cervic cancer develop	0
Metastasis-associated lung adenocarcinoma transcript 1 (MALAT1), a well-documented long non-coding RNA (lncRNA), has been previously reported to exert roles in HPV-positive cervical cancer; however, the detailed underlying mechanism has yet to be investigated	metastasisassoci lung adenocarcinoma transcript malat a welldocu long noncod rna lncrna ha been previous report to exert role in hpvposit cervic cancer howev the detail underli mechan ha yet to be investig	0
In the present study, high expression levels of MALAT1 in HPV-Positive Cervical Cancer cells were confirmed, and silencing MALAT1 resulted in decreased rates of cell proliferation, migration, and invasion, both in vitro and in a zebrafish xenograft tumor model	in the present studi high express level of malat in hpvposit cervic cancer cell were confirm and silenc malat result in decreas rate of cell prolifer migrat and invas both in vitro and in a zebrafish xenograft tumor model	0
Moreover, the results obtained showed that silencing MALAT1 led to down-regulation of the N6-methyladenosine (m6A) demethylase ALKBH5 via regulating miR-141-3p expression, which caused a decrease in the expression levels of matrix metalloproteinase 2 (MMP2) and MMP9 expression, thereby suppressing cell migration and invasion	moreov the result obtain show that silenc malat led to downregul of the nmethyladenosin ma demethylas alkbh via regul mirp express which caus a decreas in the express level of matrix metalloproteinas mmp and mmp express therebi suppress cell migrat and invas	0
Taken together, the results obtained have suggested that the MALAT-ALKBH5 signaling axis may be activated in HPV-positive cervical cancer cells, which could contribute to cell proliferation and metastasis through the regulation of key genes, such as MMP2 or MMP9	taken togeth the result obtain have suggest that the malatalkbh signal axi may be activ in hpvposit cervic cancer cell which could contribut to cell prolifer and metastasi through the regul of key gene such as mmp or mmp	0
The findings of the present study should both help to improve our understanding of the underlying tumorigenic mechanisms of HPV-positive cervical cancer and be of further use in the development of potential therapeutic drugs	the find of the present studi should both help to improv our understand of the underli tumorigen mechan of hpvposit cervic cancer and be of further use in the develop of potenti therapeut drug	0
METHODS: Sphere formation and colony formation assays coupled with flow cytometry were employed to evaluate the percentage of CD44high/CD44low cells, and ALDH+ cells were performed to evaluate the stemness	method sphere format and coloni format assay coupl with flow cytometri were employ to evalu the percentag of cdhighcdlow cell and aldh cell were perform to evalu the stem	0
Bisulfite sequencing PCR (BSP) was employed to detect the methylation level of MALAT1	bisulfit sequenc pcr bsp wa employ to detect the methyl level of malat	0
Tumor xenograft experiment was performed to evaluate tumorigenesis in vivo	tumor xenograft experi wa perform to evalu tumorigenesi in vivo	0
Finally, dual-luciferase reporter and RIP assays were employed to verify the binding relationship between MALAT1 and miR-137	final dualluciferas report and rip assay were employ to verifi the bind relationship between malat and mir	0
RESULTS: Our results revealed that MALAT1 and BCL11A were highly expressed in TNBC, while miR-137 and DNMT1 were lowly expressed	result our result reveal that malat and bcla were highli express in tnbc while mir and dnmt were lowli express	0
Our results proved that MALAT1 positively regulated BCL11A expression through targeting miR-137	our result prove that malat posit regul bcla express through target mir	0
Functional experiments revealed that MALAT1 inhibited DNMT1 expression through acting on the miR-137/BCL11A pathway to enhance TNBC stemness and tumorigenesis	function experi reveal that malat inhibit dnmt express through act on the mirbcla pathway to enhanc tnbc stem and tumorigenesi	0
We also found that high MALAT1 expression in TNBC was related to the DNMT1-mediated hypomethylation of MALAT1	we also found that high malat express in tnbc wa relat to the dnmtmediat hypomethyl of malat	0
As expected, DNMT1 overexpression could remarkably inhibit TNBC stemness and tumorigenesis, which was eliminated by MALAT1 overexpression	as expect dnmt overexpress could remark inhibit tnbc stem and tumorigenesi which wa elimin by malat overexpress	0
CONCLUSION: MALAT1 downregulated DNMT1 by miR-137/BCL11A pathway to enhance TNBC stemness and tumorigenesis; meanwhile, DNMT1/MALAT1 formed a positive feedback loop to continuously promote TNBC malignant behaviors	conclus malat downregul dnmt by mirbcla pathway to enhanc tnbc stem and tumorigenesi meanwhil dnmtmalat form a posit feedback loop to continu promot tnbc malign behavior	0
Cisplatin resistance is a major therapeutic challenge in non-small cell lung cancer (NSCLC)	cisplatin resist is a major therapeut challeng in nonsmal cell lung cancer nsclc	0
Herein, the regulatory role of long non-coding RNA (lncRNA) ITGB2-AS1 in regulating NSCLC cisplatin resistance was investigated	herein the regulatori role of long noncod rna lncrna itgba in regul nsclc cisplatin resist wa investig	0
NSCLC cisplatin resistance cells were constructed using A549 and H1975 cells	nsclc cisplatin resist cell were construct use a and h cell	0
Cell viability and proliferation were detected by MTT assay and colony formation assay, respectively	cell viabil and prolifer were detect by mtt assay and coloni format assay respect	0
Cell apoptosis and cell cycle were examined by flow cytometry	cell apoptosi and cell cycl were examin by flow cytometri	0
GSH, MDA, ROS, and Fe2+ levels were measured by the corresponding kits	gsh mda ro and fe level were measur by the correspond kit	0
The expressions of ferroptosis-negative regulation genes (GPX4 and SLC7A11) were determined by qRT-PCR and western blot	the express of ferroptosisneg regul gene gpx and slca were determin by qrtpcr and western blot	0
Molecular interactions were analyzed by RNA pull-down, RIP, ChIP, and dual-luciferase reporter assays	molecular interact were analyz by rna pulldown rip chip and dualluciferas report assay	0
The effects of ITGB2-AS1 silencing on NSCLC cisplatin resistance in vivo were elevated by the tumor xenograft experiment	the effect of itgba silenc on nsclc cisplatin resist in vivo were elev by the tumor xenograft experi	0
ITGB2-AS1 expression was increased in NSCLC patients and cisplatin-resistant NSCLC cells, which was positively correlated with ferroptosis-negative regulation genes	itgba express wa increas in nsclc patient and cisplatinresist nsclc cell which wa posit correl with ferroptosisneg regul gene	0
ITGB2-AS1 knockdown suppressed resistant cell proliferation and promoted cell apoptosis and ferroptosis	itgba knockdown suppress resist cell prolifer and promot cell apoptosi and ferroptosi	0
ITGB2-AS1 increased NAMPT expression by binding to FOSL2, thereby repressing p53 expression	itgba increas nampt express by bind to fosl therebi repress p express	0
The ITGB2-AS1 knockdown also inhibited NSCLC cisplatin resistance in vivo	the itgba knockdown also inhibit nsclc cisplatin resist in vivo	0
ITGB2-AS1 promoted NSCLC cisplatin resistance by inhibiting p53-mediated ferroptosis via activating the FOSL2/NAMPT axis	itgba promot nsclc cisplatin resist by inhibit pmediat ferroptosi via activ the foslnampt axi	0
Despite its low frequency, osteosarcoma is one of the deadliest malignancies in children and adolescents	despit it low frequenc osteosarcoma is one of the deadliest malign in children and adolesc	0
The phosphatidylinositol 3-kinase (PI3K)/Akt signaling activation and epithelial-to-mesenchymal transition (EMT) are critical issuesduring osteosarcoma development	the phosphatidylinositol kinas pikakt signal activ and epithelialtomesenchym transit emt are critic issuesdur osteosarcoma develop	0
This study found long intergenic non-protein coding RNA 1060 (LINC01060) to be an EMT-related long non-coding RNA (lncRNA) up-regulated in osteosarcoma; higher LINC01060 expression was linked to a worse prognosis in osteosarcoma patients	thi studi found long intergen nonprotein code rna linc to be an emtrel long noncod rna lncrna upregul in osteosarcoma higher linc express wa link to a wors prognosi in osteosarcoma patient	0
In vitro, knocking down LINC01060 significantly inhibits osteosarcoma cell malignant behaviors, including hyperproliferation, invasion, migration, and EMT	in vitro knock down linc significantli inhibit osteosarcoma cell malign behavior includ hyperprolifer invas migrat and emt	0
In vivo, LINC01060 knockdown inhibited tumor growth and metastasis, and suppressed PI3K and Akt phosphorylation	in vivo linc knockdown inhibit tumor growth and metastasi and suppress pik and akt phosphoryl	0
In osteosarcoma cells, Akt agonist SC79 exerted opposite effects to those of LINC01060 knockdown through the promotion of cell viability, cell migration, and cell invasion	in osteosarcoma cell akt agonist sc exert opposit effect to those of linc knockdown through the promot of cell viabil cell migrat and cell invas	0
Moreover, the Akt agonist SC79 partially eliminated LINC01060 knockdown effects on osteosarcoma cells, suggesting that LINC01060 exerts its effects through the PI3K/Akt signaling	moreov the akt agonist sc partial elimin linc knockdown effect on osteosarcoma cell suggest that linc exert it effect through the pikakt signal	0
Therefore, it is deduced that LINC01060 is overexpressed in osteosarcoma	therefor it is deduc that linc is overexpress in osteosarcoma	0
In vitro, LINC01060 knockdown inhibits cancer cell malignant behaviors; in vivo, LINC01060 knockdown inhibits tumor development and metastasis	in vitro linc knockdown inhibit cancer cell malign behavior in vivo linc knockdown inhibit tumor develop and metastasi	0
The PI3K/Akt signaling is involved in LINC01060 functions in osteosarcoma	the pikakt signal is involv in linc function in osteosarcoma	0
The incidence and mortality rates of cancer are increasing every year worldwide but the survival rate of cancer patients is still unsatisfactory	the incid and mortal rate of cancer are increas everi year worldwid but the surviv rate of cancer patient is still unsatisfactori	0
Therefore, it is necessary to further elucidate the molecular mechanisms involved in tumor development and drug resistance to improve cancer cure or survival rates	therefor it is necessari to further elucid the molecular mechan involv in tumor develop and drug resist to improv cancer cure or surviv rate	0
In recent years, autophagy has become a hot topic in the field of oncology research, which plays a double-edged role in tumorigenesis, progression, and drug resistance	in recent year autophagi ha becom a hot topic in the field of oncolog research which play a doubleedg role in tumorigenesi progress and drug resist	0
Meanwhile, long non-coding RNA (lncRNA) has also been shown to regulate autophagy, and the two-sided nature of autophagy determines the dual regulatory role of autophagy-related lncRNAs (ARlncRNAs)	meanwhil long noncod rna lncrna ha also been shown to regul autophagi and the twosid natur of autophagi determin the dual regulatori role of autophagyrel lncrna arlncrna	0
Therefore, ARlncRNAs can be effective therapeutic targets for various cancers	therefor arlncrna can be effect therapeut target for variou cancer	0
Furthermore, the high abundance and stability of ARlncRNAs in tumor tissues make them promising biomarkers	furthermor the high abund and stabil of arlncrna in tumor tissu make them promis biomark	0
In this review, we summarized the roles and mechanisms of ARlncRNAs in tumor cell proliferation, apoptosis, migration, invasion, drug resistance, angiogenesis, radiation resistance, and immune regulation	in thi review we summar the role and mechan of arlncrna in tumor cell prolifer apoptosi migrat invas drug resist angiogenesi radiat resist and immun regul	0
In addition, we described the clinical significance of these ARlncRNAs, including as biomarkers/therapeutic targets and their association with clinical drugs	in addit we describ the clinic signific of these arlncrna includ as biomarkerstherapeut target and their associ with clinic drug	0
Recent studies have found that erythropoietin promotes the recovery of neurological function after traumatic brain injury	recent studi have found that erythropoietin promot the recoveri of neurolog function after traumat brain injuri	0
However, the precise mechanism of action remains unclear	howev the precis mechan of action remain unclear	0
In this study, we induced moderate traumatic brain injury in mice by intraperitoneal injection of erythropoietin for 3 consecutive days	in thi studi we induc moder traumat brain injuri in mice by intraperiton inject of erythropoietin for consecut day	0
RNA sequencing detected a total of 4065 differentially expressed RNAs, including 1059 mRNAs, 92 microRNAs, 799 long non-coding RNAs, and 2115 circular RNAs	rna sequenc detect a total of differenti express rna includ mrna microrna long noncod rna and circular rna	0
Kyoto Encyclopedia of Genes and Genomes and Gene Ontology analyses revealed that the coding and non-coding RNAs that were differentially expressed after traumatic brain injury and treatment with erythropoietin play roles in the axon guidance pathway, Wnt pathway, and MAPK pathway	kyoto encyclopedia of gene and genom and gene ontolog analys reveal that the code and noncod rna that were differenti express after traumat brain injuri and treatment with erythropoietin play role in the axon guidanc pathway wnt pathway and mapk pathway	0
Constructing competing endogenous RNA networks showed that regulatory relationship between the differentially expressed non-coding RNAs and mRNAs	construct compet endogen rna network show that regulatori relationship between the differenti express noncod rna and mrna	0
Because the axon guidance pathway was repeatedly enriched, the expression of Wnt5a and Ephb6, key factors in the axonal guidance pathway, was assessed	becaus the axon guidanc pathway wa repeatedli enrich the express of wnta and ephb key factor in the axon guidanc pathway wa assess	0
Ephb6 expression decreased and Wnt5a expression increased after traumatic brain injury, and these effects were reversed by treatment with erythropoietin	ephb express decreas and wnta express increas after traumat brain injuri and these effect were revers by treatment with erythropoietin	0
These findings suggest that erythropoietin can promote recovery of nerve function after traumatic brain injury through the axon guidance pathway	these find suggest that erythropoietin can promot recoveri of nerv function after traumat brain injuri through the axon guidanc pathway	0
Infection with high-risk human papillomavirus (HPV), for example, with types 16 and 18, is closely associated with cervical cancer development, which continues to threaten women's health globally	infect with highrisk human papillomaviru hpv for exampl with type and is close associ with cervic cancer develop which continu to threaten women health global	0
Although HPV oncogenes have been recognized as the main cause of transformation of normal cervical epithelial cells, non-coding RNA could also be involved in the initiation and promotion of cervical cancer development	although hpv oncogen have been recogn as the main caus of transform of normal cervic epitheli cell noncod rna could also be involv in the initi and promot of cervic cancer develop	0
Metastasis-associated lung adenocarcinoma transcript 1 (MALAT1), a well-documented long non-coding RNA (lncRNA), has been previously reported to exert roles in HPV-positive cervical cancer; however, the detailed underlying mechanism has yet to be investigated	metastasisassoci lung adenocarcinoma transcript malat a welldocu long noncod rna lncrna ha been previous report to exert role in hpvposit cervic cancer howev the detail underli mechan ha yet to be investig	0
In the present study, high expression levels of MALAT1 in HPV-Positive Cervical Cancer cells were confirmed, and silencing MALAT1 resulted in decreased rates of cell proliferation, migration, and invasion, both in vitro and in a zebrafish xenograft tumor model	in the present studi high express level of malat in hpvposit cervic cancer cell were confirm and silenc malat result in decreas rate of cell prolifer migrat and invas both in vitro and in a zebrafish xenograft tumor model	0
Moreover, the results obtained showed that silencing MALAT1 led to down-regulation of the N6-methyladenosine (m6A) demethylase ALKBH5 via regulating miR-141-3p expression, which caused a decrease in the expression levels of matrix metalloproteinase 2 (MMP2) and MMP9 expression, thereby suppressing cell migration and invasion	moreov the result obtain show that silenc malat led to downregul of the nmethyladenosin ma demethylas alkbh via regul mirp express which caus a decreas in the express level of matrix metalloproteinas mmp and mmp express therebi suppress cell migrat and invas	0
