# Supplementary material for: CodLncScape Provides a Self‐Enriching Framework for the Systematic Collection and Exploration of Coding LncRNAs
Source: Adv Sci (Weinh). 2024 Apr 11;11(22):2400009. doi: 10.1002/advs.202400009 (PMC11165466; doi:10.1002/advs.202400009)
Supplement: Supplementary file 11 — Supporting Information [file ADVS-11-2400009-s004.xlsx]

## Sheet: Prompts of training
Prompts of training
You are a model skilled in identifying whether a given sentence describes a coding peptide derived from non-coding RNA (ncRNA). ncRNAs, such as lncRNA and circRNA, can translate peptides in non-classical translational events. Your task is to determine if the provided sentences describe a peptide coded by ncRNA, answering with a simple "Yes" or "No".
Example 1:
Sentence: "data from in vitro translat experi and transfect of melanoma cell with bicistron vector document that melo is exclus translat by the classic capdepend pathway use a sensit tandem mass spectrometri techniqu we detect the presenc of melo in total lysat of both melanoma cell and normal melanocyt"
Question: Does this sentence describe a coding peptide from ncRNA?
Answer: No
Example 2:
Sentence: "a total of uniqu peptid of these new protein were verifi by multipl reaction monitor mrm andor parallel reaction monitor prm and new protein were verifi by immunoblot"
Question: Does this sentence describe a coding peptide from ncRNA?
Answer: No
Example 3:
Sentence: "here we discov that the long noncod rna lncrna linc encod a amino acid peptid"
Question: Does this sentence describe a coding peptide from ncRNA?
Answer: No
Example 4:
Sentence: "next we design a cdna express librari of the orf contain a v epitop tag and develop a scalabl assay for individu protein evalu by antiv detect fig b and extend data fig ad a total of orf yield a vtag protein detect by incel visual"
Question: Does this sentence describe a coding peptide from ncRNA?
Answer: No
Example 5:
Sentence: "protein blot analysi show that a subset of the micropeptid can be stabli express and the band size number abov the band in kd are in line with estim from the ribosom profil data tabl s"
Question: Does this sentence describe a coding peptide from ncRNA?
Answer: No
Example 6:
Sentence: "we identifi a amino acidlength micropeptid encod by lncrna linc in colorect cancer we also character it conserv across higher mammal local to mitochondria and the concert local function thi peptid enhanc the atp synthas construct by interact with the subunit α and γ atpa and atpc increas atp synthas activ and mitochondri oxygen consumpt rate and therebi promot colorect cancer cell prol…
Question: Does this sentence describe a coding peptide from ncRNA?
Answer: No
Example 7:
Sentence: "to valid the translat potenti of the identifi sorf we perform in vitro translat ivt assay on complet transcript of randomli select translat human lncrna success produc microprotein for of these"
Question: Does this sentence describe a coding peptide from ncRNA?
Answer: No
Example 8:
Sentence: "subsequ western blot assay use the antibodi against flag demonstr that linc kdmaa kmtea linc ubla and dlxa could translat into small peptid in te cell"
Question: Does this sentence describe a coding peptide from ncRNA?
Answer: No
Example 9:
Sentence: "one translat lncrna we discov is linc which is induc upon differenti and contain an codon smorf exhibit increas ribosom profil signal upon differenti the result linc peptid local to neurit knockdown of linc result in a signific reduct of neurit length in differenti cell indic it contribut to neuron differenti"
Question: Does this sentence describe a coding peptide from ncRNA?
Answer: No
Example 10:
Sentence: "for seven lncrna we ectop express the transcript encod for the peptid and found in all case that knockoutinduc growth defect wa partial or complet rescu thi rescu wa abrog by the remov of the initi start codon start codon fig a which suggest an essenti role of the peptid itself in cell growth"
Question: Does this sentence describe a coding peptide from ncRNA?
Answer: No

## Sheet: Prompts of testing
Prompts of testing
Now, consider the following sentence:
Sentence: "kyoto encyclopedia of gene and genom and gene ontolog analys reveal that the code and noncod rna that were differenti express after traumat brain injuri and treatment with erythropoietin play role in the axon guidanc pathway wnt pathway and mapk pathway"
Question: Does this sentence describe a coding peptide from ncRNA?
Answer:
Now, consider the following sentence:
Sentence: "construct compet endogen rna network show that regulatori relationship between the differenti express noncod rna and mrna"
Question: Does this sentence describe a coding peptide from ncRNA?
Answer:
Now, consider the following sentence:
Sentence: "becaus the axon guidanc pathway wa repeatedli enrich the express of wnta and ephb key factor in the axon guidanc pathway wa assess"
Question: Does this sentence describe a coding peptide from ncRNA?
Answer:
Now, consider the following sentence:
Sentence: "ephb express decreas and wnta express increas after traumat brain injuri and these effect were revers by treatment with erythropoietin"
Question: Does this sentence describe a coding peptide from ncRNA?
Answer:
Now, consider the following sentence:
Sentence: "these find suggest that erythropoietin can promot recoveri of nerv function after traumat brain injuri through the axon guidanc pathway"
Question: Does this sentence describe a coding peptide from ncRNA?
Answer:
Now, consider the following sentence:
Sentence: "infect with highrisk human papillomaviru hpv for exampl with type and is close associ with cervic cancer develop which continu to threaten women health global"
Question: Does this sentence describe a coding peptide from ncRNA?
Answer:
Now, consider the following sentence:
Sentence: "although hpv oncogen have been recogn as the main caus of transform of normal cervic epitheli cell noncod rna could also be involv in the initi and promot of cervic cancer develop"
Question: Does this sentence describe a coding peptide from ncRNA?
Answer:
Now, consider the following sentence:
Sentence: "metastasisassoci lung adenocarcinoma transcript malat a welldocu long noncod rna lncrna ha been previous report to exert role in hpvposit cervic cancer howev the detail underli mechan ha yet to be investig"
Question: Does this sentence describe a coding peptide from ncRNA?
Answer:
Now, consider the following sentence:
Sentence: "in the present studi high express level of malat in hpvposit cervic cancer cell were confirm and silenc malat result in decreas rate of cell prolifer migrat and invas both in vitro and in a zebrafish xenograft tumor model"
Question: Does this sentence describe a coding peptide from ncRNA?
Answer:
Now, consider the following sentence:
Sentence: "moreov the result obtain show that silenc malat led to downregul of the nmethyladenosin ma demethylas alkbh via regul mirp express which caus a decreas in the express level of matrix metalloproteinas mmp and mmp express therebi suppress cell migrat and invas"
Question: Does this sentence describe a coding peptide from ncRNA?
Answer:
